# Supplementary material for: Integrative gene duplication and genome-wide analysis characterize Peroxin11 gene family in wheat
Source: BMC Genomics. 2026 Apr 11;27:369. doi: 10.1186/s12864-026-12771-2 (PMC13072609; doi:10.1186/s12864-026-12771-2)
Supplement: Supplementary file 1 — Supplementary Material 1. [file 12864_2026_12771_MOESM1_ESM.zip]

Archive with 22 entries (22 files):
- Table S1.xlsx
- Table S10.xlsx
- Table S11.xlsx
- Table S12.xlsx
- Table S13.xlsx
- Table S14.xlsx
- Table S15.xlsx
- Table S16.xlsx
- Table S17.xlsx
- Table S18.xlsx
- Table S19.xlsx
- Table S2.xlsx
- Table S20.xlsx
- Table S21.xlsx
- Table S22.xlsx
- Table S3.xlsx
- Table S4.docx
- Table S5.xlsx
- Table S6.xlsx
- Table S7.docx
- Table S8.docx
- Table S9.xlsx
