# Supplementary material for: Integrative gene duplication and genome-wide analysis characterize Peroxin11 gene family in wheat
Source: BMC Genomics. 2026 Apr 11;27:369. doi: 10.1186/s12864-026-12771-2 (PMC13072609; doi:10.1186/s12864-026-12771-2)
Supplement: Supplementary file 1 — Supplementary Material 1. [file 12864_2026_12771_MOESM1_ESM.zip › Table S1.xlsx]

## Sheet: Sheet1
Supplementary table S1: Blast results for PEX11 genes using Arabidopsis thalisna genes as queries
	Gene hit	Genomic Location	Orientation	Length	Score	E-val	%ID
AT3G61070	TraesCS4B02G355100	4B:646193970-646194827 [Sequence]	Forward	147 [Sequence]	606	5.5e-77	78.9 [Alignment]
	TraesCS4D02G348600	4D:502073491-502074338 [Sequence]	Forward	147 [Sequence]	596	1.4e-75	78.2 [Alignment]
	TraesCS5A02G524400	5A:685005013-685005862 [Sequence]	Forward	147 [Sequence]	592	5.1e-75	78.2 [Alignment]
	TraesCS4A02G442900	4A:710742945-710743990 [Sequence]	Forward	147 [Sequence]	583	9.5e-74	74.8 [Alignment]
	TraesCS7D02G051200	7D:26720429-26721307 [Sequence]	Forward	147 [Sequence]	583	9.5e-74	74.8 [Alignment]
	TraesCS7A02G056300	7A:27096977-27097856 [Sequence]	Forward	147 [Sequence]	577	6.7e-73	74.1 [Alignment]
AT3G47430	TraesCS2B02G385400	2B:548951744-548952166 [Sequence]	Reverse	141 [Sequence]	475	2.8e-59	61.7 [Alignment]
	TraesCS2D02G365100	2D:470211369-470211623 [Sequence]	Reverse	85 [Sequence]	297	6.5e-34	69.4 [Alignment]
	TraesCS2A02G368300	2A:611941463-611941717 [Sequence]	Reverse	85 [Sequence]	296	9e-34	68.2 [Alignment]
	TraesCS4A02G117800	4A:144356721-144356912 [Sequence]	Forward	64 [Sequence]	104	2e-06	34.4 [Alignment]
	TraesCS4B02G186600	4B:406465271-406465393 [Sequence]	Reverse	41 [Sequence]	101	5.5e-06	51.2 [Alignment]
	TraesCS4D02G187900	4D:326981119-326981241 [Sequence]	Reverse	41 [Sequence]	101	5.5e-06	51.2 [Alignment]
AT2G45740	TraesCS7D02G051200	7D:26720435-26721734 [Sequence]	Forward	231 [Sequence]	896	5.2e-117	74.5 [Alignment]
	TraesCS7A02G056300	7A:27096983-27098289 [Sequence]	Forward	231 [Sequence]	890	3.6e-116	74.0 [Alignment]
	TraesCS4A02G442900	4A:710742951-710744424 [Sequence]	Forward	231 [Sequence]	887	9.4e-116	73.6 [Alignment]
	TraesCS4B02G355100	4B:646193976-646195268 [Sequence]	Forward	227 [Sequence]	886	1.3e-115	73.1 [Alignment]
	TraesCS4D02G348600	4D:502073497-502074748 [Sequence]	Forward	227 [Sequence]	878	1.7e-114	73.1 [Alignment]
	TraesCS5A02G524400	5A:685005019-685006272 [Sequence]	Forward	227 [Sequence]	872	1.2e-113	72.7 [Alignment]
AT1G47750	TraesCS4A02G117800	4A:144356718-144356897 [Sequence]	Forward	60 [Sequence]	200	1.8e-19	56.7 [Alignment]
	TraesCS2B02G385400	2B:548951987-548952166 [Sequence]	Reverse	60 [Sequence]	96	5.8e-05	30.0 [Alignment]
	TraesCS2D02G365100	2D:470211240-470211383 [Sequence]	Reverse	48 [Sequence]	94	0.00011	35.4 [Alignment]
	TraesCS4D02G187900	4D:326980930-326981109 [Sequence]	Reverse	60 [Sequence]	205	3.6e-20	56.7 [Alignment]
	TraesCS2A02G368300	2A:611941298-611941477 [Sequence]	Reverse	60 [Sequence]	96	5.8e-05	30.0 [Alignment]
	TraesCS4B02G186600	4B:406465082-406465261 [Sequence]	Reverse	60 [Sequence]	201	1.3e-19	55.0 [Alignment]
AT1G01820	TraesCS4A02G442900	4A:710742945-710744424 [Sequence]	Forward	233 [Sequence]	930	1.3e-121	76.0 [Alignment]
	TraesCS7D02G051200	7D:26720429-26721734 [Sequence]	Forward	233 [Sequence]	923	1.3e-120	75.5 [Alignment]
	TraesCS7A02G056300	7A:27096977-27098289 [Sequence]	Forward	233 [Sequence]	917	8.7e-120	75.1 [Alignment]
	TraesCS4B02G355100	4B:646193970-646195265 [Sequence]	Forward	228 [Sequence]	902	1.1e-117	76.3 [Alignment]
	TraesCS4D02G348600	4D:502073491-502074745 [Sequence]	Forward	228 [Sequence]	893	2e-116	75.4 [Alignment]
	TraesCS5A02G524400	5A:685005013-685006269 [Sequence]	Forward	228 [Sequence]	888	9.9e-116	75.9 [Alignment]
