# Supplementary material for: Integrative gene duplication and genome-wide analysis characterize Peroxin11 gene family in wheat
Source: BMC Genomics. 2026 Apr 11;27:369. doi: 10.1186/s12864-026-12771-2 (PMC13072609; doi:10.1186/s12864-026-12771-2)
Supplement: Supplementary file 1 — Supplementary Material 1. [file 12864_2026_12771_MOESM1_ESM.zip › Table S10.xlsx]

## Sheet: Sheet1
Table S10: Co-expression network for TaPEX11s in multi tissues based on a Pearson’s correlation coefficient (PCC) threshold of 0.9 of the expression data of PRJEB25639
TraesCS4D02G187900, TraesCS4A02G117800, TraesCS4B02G186600, TraesCS4A02G442900, TraesCS7A02G056300, and TraesCS7D02G051200 were not found co-expressed genes
Gene1	Gene2	PCC	MR				Unique gene list
TraesCS2D02G365100	TraesCS2A02G368300	0.97	11				TraesCS7D02G377400
TraesCS2D02G365100	TraesCS2B02G385400	0.96	6				TraesCS5B02G357200
TraesCS7D02G377400	TraesCS2D02G365100	0.95	30				TraesCS7B02G283000
TraesCS2D02G365100	TraesCS1A02G439800	0.95	25				TraesCS3D02G095100
TraesCS2D02G365100	TraesCS1A02G110900	0.95	48				TraesCS6A02G100300
TraesCS5B02G357200	TraesCS2D02G365100	0.95	28				TraesCS7B02G315100
TraesCS7B02G283000	TraesCS2D02G365100	0.95	47				TraesCS7D02G249200
TraesCS2D02G365100	TraesCS1D02G449000	0.95	26				TraesCS4A02G340600
TraesCS2D02G365100	TraesCS1B02G475100	0.95	9				TraesCS5B02G121300
TraesCS2D02G365100	TraesCS1B02G786600LC	0.95	53				TraesCS3D02G370700
TraesCS3D02G095100	TraesCS2D02G365100	0.95	60				TraesCS3A02G418300
TraesCS6A02G100300	TraesCS2D02G365100	0.95	49				TraesCS4D02G169500
TraesCS7B02G315100	TraesCS2D02G365100	0.95	53				TraesCS7B02G277300
TraesCS7D02G249200	TraesCS2D02G365100	0.95	71				TraesCS3D02G300300
TraesCS4A02G340600	TraesCS2D02G365100	0.95	102				TraesCS7A02G381100
TraesCS2D02G365100	TraesCS1D02G112300	0.95	79				TraesCS3A02G041800
TraesCS5B02G121300	TraesCS2D02G365100	0.94	79				TraesCS3D02G085000
TraesCS3D02G370700	TraesCS2D02G365100	0.94	62				TraesCS5A02G355000
TraesCS3A02G418300	TraesCS2D02G365100	0.94	115				TraesCS5A02G030400
TraesCS4D02G169500	TraesCS2D02G365100	0.94	17				TraesCS3B02G110400
TraesCS7B02G277300	TraesCS2D02G365100	0.94	98				TraesCS3A02G301600
TraesCS3D02G300300	TraesCS2D02G365100	0.94	101				TraesCS4A02G053100
TraesCS2D02G365100	TraesCS2B02G198900	0.94	113				TraesCS3D02G402500
TraesCS7A02G381100	TraesCS2D02G365100	0.94	120				TraesCS5D02G532100
TraesCS3A02G041800	TraesCS2D02G365100	0.94	75				TraesCS3B02G407300
TraesCS3D02G085000	TraesCS2D02G365100	0.94	94				TraesCS4A02G353400
TraesCS5A02G355000	TraesCS2D02G365100	0.94	97				TraesCS5D02G362300
TraesCS5A02G030400	TraesCS2D02G365100	0.94	143				TraesCS7A02G250500
TraesCS3B02G110400	TraesCS2D02G365100	0.94	147				TraesCS7D02G372200
TraesCS3A02G301600	TraesCS2D02G365100	0.94	136				TraesCS5D02G108800
TraesCS4A02G053100	TraesCS2D02G365100	0.94	53				TraesCS5B02G092600
TraesCS3D02G402500	TraesCS2D02G365100	0.94	170				TraesCS5D02G504900LC
TraesCS5D02G532100	TraesCS2D02G365100	0.94	166				TraesCS7A02G514200
TraesCS3B02G407300	TraesCS2D02G365100	0.94	159				TraesCS6A02G389300
TraesCS4A02G353400	TraesCS2D02G365100	0.94	79				TraesCS5A02G166100
TraesCS5D02G362300	TraesCS2D02G365100	0.94	151				TraesCS3A02G094900
TraesCS2D02G365100	TraesCS1B02G294600	0.94	162				TraesCS4A02G204600
TraesCS2D02G365100	TraesCS2B02G369600	0.94	164				TraesCS4A02G270400
TraesCS7A02G250500	TraesCS2D02G365100	0.94	159				TraesCS3B02G205500
TraesCS7D02G372200	TraesCS2D02G365100	0.94	147				TraesCS3B02G410400
TraesCS5D02G108800	TraesCS2D02G365100	0.94	122				TraesCS6B02G136700
TraesCS2D02G365100	TraesCS2B02G145800	0.94	170				TraesCS4A02G253300
TraesCS2D02G365100	TraesCS1B02G129000	0.94	160				TraesCS7A02G109300
TraesCS5B02G092600	TraesCS2D02G365100	0.94	144				TraesCS6D02G401200
TraesCS5D02G504900LC	TraesCS2D02G365100	0.94	104				TraesCS5B02G416800
TraesCS7A02G514200	TraesCS2D02G365100	0.94	70				TraesCS3A02G426600
TraesCS2D02G365100	TraesCS1D02G301100	0.94	210				TraesCS4D02G261900
TraesCS6A02G389300	TraesCS2D02G365100	0.94	15				TraesCS4D02G251400
TraesCS5A02G166100	TraesCS2D02G365100	0.94	149				TraesCS4B02G108200
TraesCS3A02G094900	TraesCS2D02G365100	0.94	220				TraesCS7B02G007200
TraesCS4A02G204600	TraesCS2D02G365100	0.94	143				TraesCS5B02G534400
TraesCS4A02G270400	TraesCS2D02G365100	0.94	197				TraesCS6D02G252700
TraesCS3B02G205500	TraesCS2D02G365100	0.94	222				TraesCS3B02G100100
TraesCS3B02G410400	TraesCS2D02G365100	0.94	166				TraesCS3A02G028700
TraesCS6B02G136700	TraesCS2D02G365100	0.94	97				TraesCS3B02G462800
TraesCS4A02G253300	TraesCS2D02G365100	0.94	183				TraesCS3B02G269700
TraesCS7A02G109300	TraesCS2D02G365100	0.94	198				TraesCS6B02G248600
TraesCS6D02G401200	TraesCS2D02G365100	0.94	150				TraesCS3A02G377600
TraesCS2D02G365100	TraesCS2D02G349600	0.94	211				TraesCS3A02G375100
TraesCS5B02G416800	TraesCS2D02G365100	0.94	171				TraesCS3B02G429600
TraesCS3A02G426600	TraesCS2D02G365100	0.94	226				TraesCS4A02G247600
TraesCS2D02G365100	TraesCS2D02G236100	0.94	253				TraesCS6B02G268000
TraesCS4D02G261900	TraesCS2D02G365100	0.94	191				TraesCS3B02G453500
TraesCS4D02G251400	TraesCS2D02G365100	0.94	124				TraesCS3A02G135800
TraesCS2D02G365100	TraesCS2B02G357700	0.94	206				TraesCS6D02G238300
TraesCS2D02G365100	TraesCS2D02G136700LC	0.94	166				TraesCS3D02G181400
TraesCS4B02G108200	TraesCS2D02G365100	0.94	179				TraesCS7A02G414600
TraesCS7B02G007200	TraesCS2D02G365100	0.93	224				TraesCS5B02G163500
TraesCS5B02G534400	TraesCS2D02G365100	0.93	260				TraesCS3A02G158800
TraesCS2D02G365100	TraesCS2B02G405600	0.93	259				TraesCS3B02G293900
TraesCS2D02G365100	TraesCS2A02G172600	0.93	240				TraesCS7D02G104400
TraesCS6D02G252700	TraesCS2D02G365100	0.93	204				TraesCS3B02G017400
TraesCS2D02G365100	TraesCS1D02G356000	0.93	227				TraesCS3D02G413800
TraesCS3B02G100100	TraesCS2D02G365100	0.93	103				TraesCS7B02G502100LC
TraesCS2D02G365100	TraesCS1B02G445200	0.93	251				TraesCS3B02G234200
TraesCS3A02G028700	TraesCS2D02G365100	0.93	268				TraesCS6A02G257000
TraesCS3B02G462800	TraesCS2D02G365100	0.93	267				TraesCS6A02G308100
TraesCS3B02G269700	TraesCS2D02G365100	0.93	108				TraesCS3A02G084900
TraesCS2D02G365100	TraesCS2D02G127200	0.93	241				TraesCS3B02G189800
TraesCS6B02G248600	TraesCS2D02G365100	0.93	258				TraesCS4A02G315700
TraesCS3A02G377600	TraesCS2D02G365100	0.93	242				TraesCS7D02G008300
TraesCS3A02G375100	TraesCS2D02G365100	0.93	233				TraesCS6D02G246800
TraesCS2D02G365100	TraesCS2A02G504300	0.93	227				TraesCS6B02G182800
TraesCS2D02G365100	TraesCS2D02G179700	0.93	276				TraesCS7D02G407700
TraesCS2D02G365100	TraesCS2B02G393700	0.93	227				TraesCS5D02G017700
TraesCS2D02G365100	TraesCS1B02G409300	0.93	239				TraesCS6B02G336800
TraesCS2D02G365100	TraesCS1D02G166100	0.93	270				TraesCS5D02G126600
TraesCS3B02G429600	TraesCS2D02G365100	0.93	167				TraesCS3A02G407200
TraesCS4A02G247600	TraesCS2D02G365100	0.93	279				TraesCS3A02G397700
TraesCS2D02G365100	TraesCS1B02G367300	0.93	293				TraesCS3D02G657000LC
TraesCS2D02G365100	TraesCS2B02G152900	0.93	165				TraesCS7D02G247600
TraesCS6B02G268000	TraesCS2D02G365100	0.93	206				TraesCS6D02G287300
TraesCS3B02G453500	TraesCS2D02G365100	0.93	287				TraesCS6A02G289200
TraesCS3A02G135800	TraesCS2D02G365100	0.93	302				TraesCS5B02G609600LC
TraesCS6D02G238300	TraesCS2D02G365100	0.93	299				TraesCS7D02G408400
TraesCS3D02G181400	TraesCS2D02G365100	0.93	268				TraesCS5A02G108000
TraesCS2D02G365100	TraesCS1A02G180800	0.93	237				TraesCS4B02G067300
TraesCS7A02G414600	TraesCS2D02G365100	0.93	287				TraesCS6A02G365600LC
TraesCS5B02G163500	TraesCS2D02G365100	0.93	251				TraesCS4B02G261900
TraesCS2D02G365100	TraesCS1D02G069500	0.93	60				TraesCS5D02G277200
TraesCS3A02G158800	TraesCS2D02G365100	0.93	281				TraesCSU02G023200
TraesCS3B02G293900	TraesCS2D02G365100	0.93	154				TraesCS5A02G411300
TraesCS7D02G104400	TraesCS2D02G365100	0.93	277				TraesCS3D02G166500
TraesCS3B02G017400	TraesCS2D02G365100	0.93	292				TraesCS6B02G117000
TraesCS3D02G413800	TraesCS2D02G365100	0.93	325				TraesCS3D02G197400
TraesCS7B02G502100LC	TraesCS2D02G365100	0.93	43				TraesCS3D02G421500
TraesCS2D02G365100	TraesCS1D02G324700	0.93	257				TraesCS7A02G375700
TraesCS3B02G234200	TraesCS2D02G365100	0.93	276				TraesCS3A02G516500
TraesCS2D02G365100	TraesCS1A02G322100	0.93	244				TraesCS6D02G077500
TraesCS6A02G257000	TraesCS2D02G365100	0.93	339				TraesCS3D02G391600
TraesCS6A02G308100	TraesCS2D02G365100	0.93	353				TraesCS3B02G441000
TraesCS3A02G084900	TraesCS2D02G365100	0.93	353				TraesCS6A02G219100
TraesCS3B02G189800	TraesCS2D02G365100	0.93	219				TraesCS3D02G412600
TraesCS4A02G315700	TraesCS2D02G365100	0.93	362				TraesCS7A02G282100
TraesCS7D02G008300	TraesCS2D02G365100	0.93	82				TraesCS2D02G410900
TraesCS6D02G246800	TraesCS2D02G365100	0.93	136				TraesCS7D02G280600
TraesCS2D02G365100	TraesCS2A02G090000LC	0.93	236				TraesCS7B02G183700
TraesCS6B02G182800	TraesCS2D02G365100	0.93	146				TraesCS6A02G234900
TraesCS7D02G407700	TraesCS2D02G365100	0.93	354				TraesCS2D02G522500
TraesCS5D02G017700	TraesCS2D02G365100	0.93	133				TraesCS4B02G181000
TraesCS2D02G365100	TraesCS1D02G105800	0.93	364				TraesCS6D02G075300
TraesCS6B02G336800	TraesCS2D02G365100	0.93	376				TraesCS4B02G083600
TraesCS5D02G126600	TraesCS2D02G365100	0.93	322				TraesCS6B02G792300LC
TraesCS3A02G407200	TraesCS2D02G365100	0.93	375				TraesCS5A02G108400
TraesCS2D02G365100	TraesCS1D02G253800	0.93	335				TraesCS3A02G260700
TraesCS3A02G397700	TraesCS2D02G365100	0.93	144				TraesCS7A02G126700
TraesCS3D02G657000LC	TraesCS2D02G365100	0.93	194				TraesCS2D02G525700
TraesCS2D02G365100	TraesCS2D02G338500	0.93	332				TraesCS2D02G385300
TraesCS7D02G247600	TraesCS2D02G365100	0.93	338				TraesCS5B02G269400
TraesCS6D02G287300	TraesCS2D02G365100	0.93	384				TraesCS6A02G604800LC
TraesCS2D02G365100	TraesCS1D02G239200	0.93	116				TraesCS3A02G171300
TraesCS6A02G289200	TraesCS2D02G365100	0.93	303				TraesCS5A02G213000
TraesCS5B02G609600LC	TraesCS2D02G365100	0.93	57				TraesCS6A02G416000
TraesCS7D02G408400	TraesCS2D02G365100	0.93	124				TraesCS4D02G182600
TraesCS5A02G108000	TraesCS2D02G365100	0.93	362				TraesCS6A02G323100
TraesCS4B02G067300	TraesCS2D02G365100	0.93	330				TraesCS7D02G543800
TraesCS6A02G365600LC	TraesCS2D02G365100	0.93	113				TraesCS6D02G153100
TraesCS4B02G261900	TraesCS2D02G365100	0.93	286				TraesCS6D02G374200
TraesCS5D02G277200	TraesCS2D02G365100	0.93	301				TraesCS5B02G114900
TraesCSU02G023200	TraesCS2D02G365100	0.93	364				TraesCS6B02G559300LC
TraesCS2D02G365100	TraesCS1B02G345800	0.93	391				TraesCS3D02G261000
TraesCS2D02G365100	TraesCS1B02G251200	0.93	162				TraesCS6B02G109300
TraesCS5A02G411300	TraesCS2D02G365100	0.93	174				TraesCS5A02G287100
TraesCS2D02G365100	TraesCS1B02G272700	0.93	396				TraesCS5A02G069000LC
TraesCS3D02G166500	TraesCS2D02G365100	0.93	275				TraesCS7B02G140600
TraesCS2D02G365100	TraesCS1A02G262100	0.93	393				TraesCS6B02G353700
TraesCS6B02G117000	TraesCS2D02G365100	0.93	370				TraesCS5B02G415000
TraesCS3D02G197400	TraesCS2D02G365100	0.93	234				TraesCS6A02G272700
TraesCS3D02G421500	TraesCS2D02G365100	0.93	396				TraesCS6B02G128300
TraesCS2D02G365100	TraesCS1B02G319200	0.93	381				TraesCS5A02G490100
TraesCS2D02G365100	TraesCS1D02G191700	0.93	300				TraesCS4B02G274300
TraesCS7A02G375700	TraesCS2D02G365100	0.93	379				TraesCS6A02G083900
TraesCS3A02G516500	TraesCS2D02G365100	0.93	402				TraesCS5D02G122700
TraesCS6D02G077500	TraesCS2D02G365100	0.93	431				TraesCS4D02G122800
TraesCS3D02G391600	TraesCS2D02G365100	0.93	245				TraesCS2D02G501700
TraesCS3B02G441000	TraesCS2D02G365100	0.93	421				TraesCS7A02G415200
TraesCS6A02G219100	TraesCS2D02G365100	0.93	393				TraesCS7B02G314500
TraesCS3D02G412600	TraesCS2D02G365100	0.93	301				TraesCS6A02G319700
TraesCS2D02G365100	TraesCS2D02G322700	0.93	361				TraesCS3B02G318600
TraesCS7A02G282100	TraesCS2D02G365100	0.93	443				TraesCS5D02G396700
TraesCS2D02G410900	TraesCS2D02G365100	0.92	374				TraesCS7B02G365500
TraesCS2D02G365100	TraesCS2A02G022700	0.92	354				TraesCS4D02G081600
TraesCS7D02G280600	TraesCS2D02G365100	0.92	433				TraesCS6B02G236600
TraesCS2D02G365100	TraesCS1A02G254400	0.92	410				TraesCSU02G028300
TraesCS7B02G183700	TraesCS2D02G365100	0.92	397				TraesCS5B02G520700
TraesCS6A02G234900	TraesCS2D02G365100	0.92	459				TraesCS3D02G383300
TraesCS2D02G365100	TraesCS1D02G422700	0.92	408				TraesCS7A02G248600
TraesCS2D02G522500	TraesCS2D02G365100	0.92	384				TraesCS7D02G124600
TraesCS2D02G365100	TraesCS2A02G501200	0.92	383				TraesCS5D02G038600
TraesCS2D02G365100	TraesCS1A02G607200LC	0.92	313				TraesCS5B02G501800
TraesCS4B02G181000	TraesCS2D02G365100	0.92	416				TraesCS5B02G563800
TraesCS6D02G075300	TraesCS2D02G365100	0.92	318				TraesCS6B02G234900
TraesCS4B02G083600	TraesCS2D02G365100	0.92	471				TraesCS6A02G154800
TraesCS6B02G792300LC	TraesCS2D02G365100	0.92	393				TraesCS6A02G192800
TraesCS5A02G108400	TraesCS2D02G365100	0.92	461				TraesCS7D02G347500
TraesCS3A02G260700	TraesCS2D02G365100	0.92	318				TraesCS7B02G179200
TraesCS2D02G365100	TraesCS2B02G550200	0.92	420				TraesCS4D02G041200
TraesCS7A02G126700	TraesCS2D02G365100	0.92	294				TraesCS5B02G029000
TraesCS2D02G525700	TraesCS2D02G365100	0.92	453				TraesCS5D02G502900
TraesCS2D02G365100	TraesCS1D02G284400	0.92	407				TraesCSU02G053500
TraesCS2D02G385300	TraesCS2D02G365100	0.92	483				TraesCS4D02G255500
TraesCS2D02G365100	TraesCS1D02G252400	0.92	474				TraesCS3B02G452000
TraesCS5B02G269400	TraesCS2D02G365100	0.92	404				TraesCS5D02G219100
TraesCS6A02G604800LC	TraesCS2D02G365100	0.92	415				TraesCS6D02G217500
TraesCS2D02G365100	TraesCS2D02G238500	0.92	130				TraesCS6D02G269700
TraesCS3A02G171300	TraesCS2D02G365100	0.92	273				TraesCS5D02G117100
TraesCS5A02G213000	TraesCS2D02G365100	0.92	475				TraesCS5B02G269300
TraesCS6A02G416000	TraesCS2D02G365100	0.92	338				TraesCS4A02G232300
TraesCS4D02G182600	TraesCS2D02G365100	0.92	468				TraesCS6A02G108100
TraesCS2D02G365100	TraesCS1A02G415200	0.92	455				TraesCS6A02G268100
TraesCS6A02G323100	TraesCS2D02G365100	0.92	376				TraesCS4D02G109500LC
TraesCS7D02G543800	TraesCS2D02G365100	0.92	466				TraesCS5B02G228900
TraesCS6D02G153100	TraesCS2D02G365100	0.92	270				TraesCS3A02G202700
TraesCS6D02G374200	TraesCS2D02G365100	0.92	318				TraesCS6D02G042300
TraesCS5B02G114900	TraesCS2D02G365100	0.92	494				TraesCS6D02G202200
TraesCS6B02G559300LC	TraesCS2D02G365100	0.92	424				TraesCS5A02G000700
TraesCS3D02G261000	TraesCS2D02G365100	0.92	373				TraesCS6D02G419600LC
TraesCS6B02G109300	TraesCS2D02G365100	0.92	176				TraesCS5D02G177400
TraesCS5A02G287100	TraesCS2D02G365100	0.92	372				TraesCS5D02G184000
TraesCS5A02G069000LC	TraesCS2D02G365100	0.92	44				TraesCS5B02G412900
TraesCS2D02G365100	TraesCS2A02G434800	0.92	493				TraesCS2D02G594200LC
TraesCS7B02G140600	TraesCS2D02G365100	0.92	460				TraesCS5B02G617500LC
TraesCS6B02G353700	TraesCS2D02G365100	0.92	114				TraesCS6B02G113200
TraesCS2D02G365100	TraesCS2A02G287100LC	0.92	179				TraesCS6D02G247900
TraesCS5B02G415000	TraesCS2D02G365100	0.92	373				TraesCS4D02G045400
TraesCS6A02G272700	TraesCS2D02G365100	0.92	248				TraesCS6D02G299200
TraesCS6B02G128300	TraesCS2D02G365100	0.92	269				TraesCS6B02G310700
TraesCS5A02G490100	TraesCS2D02G365100	0.92	350				TraesCS3D02G240000
TraesCS2D02G365100	TraesCS1A02G097000	0.92	505				TraesCS5A02G488000
TraesCS4B02G274300	TraesCS2D02G365100	0.92	498				TraesCS3A02G241500
TraesCS6A02G083900	TraesCS2D02G365100	0.92	522				TraesCS5B02G391300
TraesCS5D02G122700	TraesCS2D02G365100	0.92	492				TraesCS6A02G130900
TraesCS2D02G365100	TraesCS2A02G387800	0.92	511				TraesCS3D02G038500
TraesCS4D02G122800	TraesCS2D02G365100	0.92	500				TraesCS4D02G105400
TraesCS2D02G501700	TraesCS2D02G365100	0.92	482				TraesCS7B02G320200
TraesCS7A02G415200	TraesCS2D02G365100	0.92	462				TraesCS4B02G089000
TraesCS2D02G365100	TraesCS2D02G155200	0.92	195				TraesCS4B02G272400
TraesCS7B02G314500	TraesCS2D02G365100	0.92	465				TraesCS7A02G385000
TraesCS6A02G319700	TraesCS2D02G365100	0.92	537				TraesCS4D02G171900
TraesCS3B02G318600	TraesCS2D02G365100	0.92	57				TraesCS5A02G135700
TraesCS2D02G365100	TraesCS1B02G088400	0.92	528				TraesCS3B02G220200
TraesCS5D02G396700	TraesCS2D02G365100	0.92	495				TraesCS7B02G463100
TraesCS7B02G365500	TraesCS2D02G365100	0.92	501				TraesCS6D02G051300
TraesCS4D02G081600	TraesCS2D02G365100	0.92	540				TraesCS4B02G107500
TraesCS6B02G236600	TraesCS2D02G365100	0.92	527				TraesCS5B02G478600
TraesCSU02G028300	TraesCS2D02G365100	0.92	45				TraesCS6B02G352400
TraesCS2D02G365100	TraesCS1D02G391000	0.92	457				TraesCS6A02G048600
TraesCS5B02G520700	TraesCS2D02G365100	0.92	115				TraesCS6A02G045300
TraesCS2D02G365100	TraesCS1A02G301400	0.92	476				TraesCS5B02G359200
TraesCS3D02G383300	TraesCS2D02G365100	0.92	526				TraesCS4B02G193400
TraesCS2D02G365100	TraesCS2A02G413700	0.92	513				TraesCS7B02G142700
TraesCS7A02G248600	TraesCS2D02G365100	0.92	484				TraesCS7B02G026100
TraesCS7D02G124600	TraesCS2D02G365100	0.92	296				TraesCS6B02G447700
TraesCS2D02G365100	TraesCS1A02G383200	0.92	496				TraesCS5B02G115300
TraesCS5D02G038600	TraesCS2D02G365100	0.92	512				TraesCS4B02G010400
TraesCS2D02G365100	TraesCS1A02G323600	0.92	493				TraesCS3B02G566000
TraesCS2D02G365100	TraesCS1D02G398600	0.92	191				TraesCS6A02G238000LC
TraesCS5B02G501800	TraesCS2D02G365100	0.92	530				TraesCS5B02G052700
TraesCS5B02G563800	TraesCS2D02G365100	0.92	544				TraesCS4D02G201800
TraesCS6B02G234900	TraesCS2D02G365100	0.92	532				TraesCS5D02G170700
TraesCS2D02G365100	TraesCS1A02G030000	0.92	539				TraesCS2D02G525600
TraesCS6A02G154800	TraesCS2D02G365100	0.92	189				TraesCS4A02G095200
TraesCS2D02G365100	TraesCS1A02G066400	0.92	387				TraesCS4A02G041000
TraesCS6A02G192800	TraesCS2D02G365100	0.92	525				TraesCS6D02G144700
TraesCS2D02G365100	TraesCS1D02G178000	0.92	307				TraesCS3D02G436100
TraesCS2D02G365100	TraesCS2B02G058300	0.92	513				TraesCS5A02G356700
TraesCS7D02G347500	TraesCS2D02G365100	0.92	421				TraesCS3D02G160600
TraesCS7B02G179200	TraesCS2D02G365100	0.92	564				TraesCS4A02G101500
TraesCS2D02G365100	TraesCS1B02G475000	0.92	406				TraesCS6D02G191600
TraesCS4D02G041200	TraesCS2D02G365100	0.92	563				TraesCS7A02G020500
TraesCS5B02G029000	TraesCS2D02G365100	0.92	551				TraesCS3D02G150500
TraesCS5D02G502900	TraesCS2D02G365100	0.92	546				TraesCS5A02G230400
TraesCSU02G053500	TraesCS2D02G365100	0.92	556				TraesCS2D02G391800
TraesCS4D02G255500	TraesCS2D02G365100	0.92	389				TraesCS3B02G422500
TraesCS3B02G452000	TraesCS2D02G365100	0.92	398				TraesCS7A02G427400
TraesCS2D02G365100	TraesCS1B02G199700	0.92	421				TraesCS7D02G231200
TraesCS5D02G219100	TraesCS2D02G365100	0.92	537				TraesCS6B02G350500
TraesCS6D02G217500	TraesCS2D02G365100	0.92	559				TraesCS7D02G016800
TraesCS6D02G269700	TraesCS2D02G365100	0.92	343				TraesCS6A02G385800
TraesCS2D02G365100	TraesCS1A02G308500	0.92	593				TraesCS6D02G392300
TraesCS5D02G117100	TraesCS2D02G365100	0.92	593				TraesCS3B02G277000
TraesCS5B02G269300	TraesCS2D02G365100	0.92	462				TraesCS5D02G519900
TraesCS2D02G365100	TraesCS2D02G279300	0.92	514				TraesCS5A02G528900
TraesCS4A02G232300	TraesCS2D02G365100	0.92	600				TraesCS4D02G086900
TraesCS6A02G108100	TraesCS2D02G365100	0.92	431				TraesCS5A02G216300LC
TraesCS6A02G268100	TraesCS2D02G365100	0.92	183				TraesCS4B02G203100
TraesCS2D02G365100	TraesCS1A02G420900	0.92	454				TraesCS3D02G354300
TraesCS4D02G109500LC	TraesCS2D02G365100	0.92	114				TraesCS5A02G316300
TraesCS2D02G365100	TraesCS2A02G523500	0.92	531				TraesCS5D02G000500LC
TraesCS5B02G228900	TraesCS2D02G365100	0.92	582				TraesCS6B02G099500
TraesCS3A02G202700	TraesCS2D02G365100	0.92	471				TraesCS3D02G339300
TraesCS6D02G042300	TraesCS2D02G365100	0.92	397				TraesCS4B02G043700
TraesCS6D02G202200	TraesCS2D02G365100	0.92	542				TraesCS3D02G194700
TraesCS5A02G000700	TraesCS2D02G365100	0.92	458				TraesCS5A02G179300
TraesCS6D02G419600LC	TraesCS2D02G365100	0.92	195				TraesCS4D02G204000
TraesCS5D02G177400	TraesCS2D02G365100	0.92	120				TraesCS3A02G190800
TraesCS5D02G184000	TraesCS2D02G365100	0.92	520				TraesCS3A02G283300LC
TraesCS2D02G365100	TraesCS2B02G529300	0.92	288				TraesCS3A02G134200
TraesCS2D02G365100	TraesCS1D02G175000	0.92	530				TraesCS4D02G009100
TraesCS5B02G412900	TraesCS2D02G365100	0.92	349				TraesCS4A02G411500
TraesCS2D02G365100	TraesCS1D02G072500	0.92	618				TraesCS5B02G084500
TraesCS2D02G365100	TraesCS1D02G411100LC	0.92	579				TraesCS7A02G287900
TraesCS2D02G594200LC	TraesCS2D02G365100	0.92	529				TraesCS6D02G283300
TraesCS5B02G617500LC	TraesCS2D02G365100	0.92	119				TraesCS6B02G065300
TraesCS6B02G113200	TraesCS2D02G365100	0.92	635				TraesCS7D02G103500
TraesCS6D02G247900	TraesCS2D02G365100	0.92	415				TraesCS6B02G354100
TraesCS4D02G045400	TraesCS2D02G365100	0.92	583				TraesCS3B02G168000
TraesCS6D02G299200	TraesCS2D02G365100	0.92	626				TraesCS6B02G202800
TraesCS6B02G310700	TraesCS2D02G365100	0.92	594				TraesCS6D02G282000
TraesCS3D02G240000	TraesCS2D02G365100	0.92	563				TraesCS5A02G320400
TraesCS5A02G488000	TraesCS2D02G365100	0.92	600				TraesCS3D02G136800
TraesCS3A02G241500	TraesCS2D02G365100	0.92	225				TraesCS7A02G318500
TraesCS5B02G391300	TraesCS2D02G365100	0.92	473				TraesCS3B02G153900
TraesCS6A02G130900	TraesCS2D02G365100	0.92	642				TraesCS4D02G210000
TraesCS3D02G038500	TraesCS2D02G365100	0.92	310				TraesCS5D02G094000
TraesCS4D02G105400	TraesCS2D02G365100	0.92	371				TraesCS6D02G096100
TraesCS2D02G365100	TraesCS2B02G146200	0.92	603				TraesCS7A02G312700LC
TraesCS7B02G320200	TraesCS2D02G365100	0.92	582				TraesCS3D02G326100
TraesCS4B02G089000	TraesCS2D02G365100	0.92	643				TraesCS6B02G301200LC
TraesCS4B02G272400	TraesCS2D02G365100	0.92	315				TraesCS7A02G371700
TraesCS7A02G385000	TraesCS2D02G365100	0.92	629				TraesCS7D02G377200
TraesCS4D02G171900	TraesCS2D02G365100	0.92	506				TraesCS7D02G578800LC
TraesCS5A02G135700	TraesCS2D02G365100	0.92	488				TraesCS5A02G357300
TraesCS2D02G365100	TraesCS2A02G124400	0.92	616				TraesCS4A02G310600
TraesCS2D02G365100	TraesCS2A02G479100	0.92	154				TraesCS7D02G005200
TraesCS3B02G220200	TraesCS2D02G365100	0.92	509				TraesCS4B02G211400
TraesCS7B02G463100	TraesCS2D02G365100	0.92	446				TraesCS4A02G472500
TraesCS2D02G365100	TraesCS1B02G311200	0.92	598				TraesCS7B02G547800LC
TraesCS6D02G051300	TraesCS2D02G365100	0.92	639				TraesCS3B02G335000
TraesCS4B02G107500	TraesCS2D02G365100	0.92	578				TraesCS3D02G214600
TraesCS5B02G478600	TraesCS2D02G365100	0.91	611				TraesCS3B02G222700
TraesCS2D02G365100	TraesCS1A02G252700	0.91	640				TraesCS6B02G331700
TraesCS6B02G352400	TraesCS2D02G365100	0.91	653				TraesCS2D02G519500
TraesCS6A02G048600	TraesCS2D02G365100	0.91	583				TraesCS5B02G350400
TraesCS2D02G365100	TraesCS1B02G182400	0.91	564				TraesCS6A02G174200
TraesCS6A02G045300	TraesCS2D02G365100	0.91	561				TraesCS3A02G210000
TraesCS5B02G359200	TraesCS2D02G365100	0.91	540				TraesCS3B02G525600
TraesCS2D02G365100	TraesCS1B02G491600LC	0.91	624				TraesCS3B02G099800
TraesCS4B02G193400	TraesCS2D02G365100	0.91	600				TraesCS4B02G102500
TraesCS7B02G142700	TraesCS2D02G365100	0.91	636				TraesCS4A02G227300
TraesCS7B02G026100	TraesCS2D02G365100	0.91	245				TraesCS5B02G210800
TraesCS6B02G447700	TraesCS2D02G365100	0.91	676				TraesCS7D02G161000
TraesCS5B02G115300	TraesCS2D02G365100	0.91	638				TraesCS6D02G431800LC
TraesCS4B02G010400	TraesCS2D02G365100	0.91	630				TraesCS5A02G517000
TraesCS2D02G365100	TraesCS1B02G019300	0.91	623				TraesCS6D02G300100
TraesCS3B02G566000	TraesCS2D02G365100	0.91	678				TraesCS3B02G362500
TraesCS6A02G238000LC	TraesCS2D02G365100	0.91	84				TraesCS3A02G345200
TraesCS2D02G365100	TraesCS1A02G474900LC	0.91	598				TraesCS4D02G061100
TraesCS2D02G365100	TraesCS1B02G336700	0.91	545				TraesCS5B02G177200
TraesCS2D02G365100	TraesCS1B02G263900	0.91	589				TraesCS7B02G720000LC
TraesCS2D02G365100	TraesCS2A02G344400	0.91	636				TraesCS6B02G263600
TraesCS5B02G052700	TraesCS2D02G365100	0.91	628				TraesCS2D02G680900LC
TraesCS4D02G201800	TraesCS2D02G365100	0.91	599				TraesCS7A02G326600
TraesCS5D02G170700	TraesCS2D02G365100	0.91	553				TraesCS6B02G060200
TraesCS2D02G525600	TraesCS2D02G365100	0.91	585				TraesCS7B02G429800
TraesCS4A02G095200	TraesCS2D02G365100	0.91	595				TraesCS7A02G424200LC
TraesCS4A02G041000	TraesCS2D02G365100	0.91	545				TraesCS5D02G118500
TraesCS6D02G144700	TraesCS2D02G365100	0.91	408				TraesCS7B02G360800
TraesCS3D02G436100	TraesCS2D02G365100	0.91	656				TraesCS7B02G167600
TraesCS5A02G356700	TraesCS2D02G365100	0.91	625				TraesCS4A02G103300
TraesCS3D02G160600	TraesCS2D02G365100	0.91	678				TraesCS5D02G551200
TraesCS2D02G365100	TraesCS1A02G165700	0.91	647				TraesCS3A02G158100
TraesCS2D02G365100	TraesCS1B02G126900	0.91	686				TraesCS7A02G112800
TraesCS4A02G101500	TraesCS2D02G365100	0.91	695				TraesCS2D02G432600
TraesCS6D02G191600	TraesCS2D02G365100	0.91	678				TraesCS6A02G302500
TraesCS2D02G365100	TraesCS1D02G307900	0.91	712				TraesCS6B02G606700LC
TraesCS7A02G020500	TraesCS2D02G365100	0.91	691				TraesCS4B02G156500
TraesCS3D02G150500	TraesCS2D02G365100	0.91	607				TraesCS6A02G208200
TraesCS5A02G230400	TraesCS2D02G365100	0.91	686				TraesCS7D02G288700
TraesCS2D02G391800	TraesCS2D02G365100	0.91	423				TraesCS7D02G269900
TraesCS3B02G422500	TraesCS2D02G365100	0.91	700				TraesCS6A02G212200
TraesCS7A02G427400	TraesCS2D02G365100	0.91	664				TraesCS7A02G327800
TraesCS7D02G231200	TraesCS2D02G365100	0.91	569				TraesCS5D02G368500
TraesCS6B02G350500	TraesCS2D02G365100	0.91	696				TraesCS6B02G319000
TraesCS7D02G016800	TraesCS2D02G365100	0.91	702				TraesCS3D02G323600
TraesCS6A02G385800	TraesCS2D02G365100	0.91	481				TraesCS7A02G108600
TraesCS6D02G392300	TraesCS2D02G365100	0.91	686				TraesCS6A02G403800
TraesCS2D02G365100	TraesCS1B02G418600	0.91	452				TraesCS6B02G430000
TraesCS3B02G277000	TraesCS2D02G365100	0.91	120				TraesCS5B02G471700
TraesCS5D02G519900	TraesCS2D02G365100	0.91	325				TraesCS7A02G613500LC
TraesCS5A02G528900	TraesCS2D02G365100	0.91	331				TraesCS5D02G272100
TraesCS2D02G365100	TraesCS2B02G256300	0.91	559				TraesCS5A02G504700
TraesCS4D02G086900	TraesCS2D02G365100	0.91	711				TraesCS6B02G323400
TraesCS5A02G216300LC	TraesCS2D02G365100	0.91	227				TraesCSU02G559600LC
TraesCS2D02G365100	TraesCS1D02G177800	0.91	517				TraesCS3A02G332400
TraesCS4B02G203100	TraesCS2D02G365100	0.91	713				TraesCS6A02G025700
TraesCS3D02G354300	TraesCS2D02G365100	0.91	616				TraesCS7A02G287200
TraesCS5A02G316300	TraesCS2D02G365100	0.91	643				TraesCS4D02G060200
TraesCS5D02G000500LC	TraesCS2D02G365100	0.91	495				TraesCS3A02G198400
TraesCS6B02G099500	TraesCS2D02G365100	0.91	527				TraesCS4A02G303400
TraesCS3D02G339300	TraesCS2D02G365100	0.91	438				TraesCS7B02G184800
TraesCS2D02G365100	TraesCS1D02G268700	0.91	698				TraesCS7A02G250600
TraesCS2D02G365100	TraesCS1D02G322300	0.91	626				TraesCS4A02G213300
TraesCS2D02G365100	TraesCS1A02G120800	0.91	600				TraesCS4A02G049300
TraesCS4B02G043700	TraesCS2D02G365100	0.91	716				TraesCS5A02G264500
TraesCS3D02G194700	TraesCS2D02G365100	0.91	594				TraesCS4D02G212000
TraesCS5A02G179300	TraesCS2D02G365100	0.91	657				TraesCS5D02G424700
TraesCS4D02G204000	TraesCS2D02G365100	0.91	716				TraesCS3A02G153300
TraesCS3A02G190800	TraesCS2D02G365100	0.91	654				TraesCS6A02G206600
TraesCS2D02G365100	TraesCS2D02G132900	0.91	398				TraesCS6B02G186300
TraesCS3A02G283300LC	TraesCS2D02G365100	0.91	570				TraesCS4B02G062200
TraesCS3A02G134200	TraesCS2D02G365100	0.91	655				TraesCS4B02G003600
TraesCS4D02G009100	TraesCS2D02G365100	0.91	750				TraesCS5D02G267600LC
TraesCS2D02G365100	TraesCS2A02G235000	0.91	744				TraesCS7B02G148000
TraesCS2D02G365100	TraesCS1B02G265300	0.91	756				TraesCSU02G171300
TraesCS4A02G411500	TraesCS2D02G365100	0.91	681				TraesCS4B02G321900
TraesCS5B02G084500	TraesCS2D02G365100	0.91	705				TraesCS4A02G286700
TraesCS2D02G365100	TraesCS1D02G184400	0.91	462				TraesCS5D02G326500
TraesCS7A02G287900	TraesCS2D02G365100	0.91	765				TraesCS7A02G312600LC
TraesCS2D02G365100	TraesCS2B02G238300	0.91	694				TraesCS5B02G010900
TraesCS6D02G283300	TraesCS2D02G365100	0.91	757				TraesCS3D02G195800
TraesCS2D02G365100	TraesCS1B02G773300LC	0.91	461				TraesCS7A02G237000
TraesCS2D02G365100	TraesCS1A02G069900	0.91	760				TraesCS4D02G309300
TraesCS6B02G065300	TraesCS2D02G365100	0.91	614				TraesCS3D02G486900LC
TraesCS2D02G365100	TraesCS2B02G546500	0.91	719				TraesCS5D02G027710LC
TraesCS7D02G103500	TraesCS2D02G365100	0.91	758				TraesCS5D02G039300
TraesCS6B02G354100	TraesCS2D02G365100	0.91	462				TraesCS7B02G306800
TraesCS2D02G365100	TraesCS2A02G053200	0.91	772				TraesCS4B02G036000LC
TraesCS3B02G168000	TraesCS2D02G365100	0.91	642				TraesCS6D02G431900LC
TraesCS2D02G365100	TraesCS1A02G599600LC	0.91	89				TraesCS7D02G324600
TraesCS2D02G365100	TraesCS1A02G298800	0.91	745				TraesCS4D02G319400
TraesCS6B02G202800	TraesCS2D02G365100	0.91	750				TraesCS5D02G663700LC
TraesCS6D02G282000	TraesCS2D02G365100	0.91	712				TraesCS3B02G188800
TraesCS2D02G365100	TraesCS2A02G581000	0.91	564				TraesCSU02G530600LC
TraesCS2D02G365100	TraesCS2B02G758400LC	0.91	605				TraesCS4B02G001700LC
TraesCS5A02G320400	TraesCS2D02G365100	0.91	711				TraesCS4D02G104600
TraesCS3D02G136800	TraesCS2D02G365100	0.91	769				TraesCS7B02G006600
TraesCS7A02G318500	TraesCS2D02G365100	0.91	653				TraesCS3D02G241700
TraesCS3B02G153900	TraesCS2D02G365100	0.91	759				TraesCS7D02G315100
TraesCS2D02G365100	TraesCS2B02G510400LC	0.91	578				TraesCS4D02G047700
TraesCS4D02G210000	TraesCS2D02G365100	0.91	694				TraesCS3B02G548300
TraesCS5D02G094000	TraesCS2D02G365100	0.91	738				TraesCS7D02G343300
TraesCS2D02G365100	TraesCS1D02G165100	0.91	373				TraesCS4B02G042000
TraesCS6D02G096100	TraesCS2D02G365100	0.91	571				TraesCS5A02G396800LC
TraesCS7A02G312700LC	TraesCS2D02G365100	0.91	700				TraesCS3B02G188600
TraesCS3D02G326100	TraesCS2D02G365100	0.91	762				TraesCS4D02G343400
TraesCS6B02G301200LC	TraesCS2D02G365100	0.91	234				TraesCS5B02G419300
TraesCS7A02G371700	TraesCS2D02G365100	0.91	759				TraesCS4D02G066200
TraesCS7D02G377200	TraesCS2D02G365100	0.91	459				TraesCS4A02G353000
TraesCS7D02G578800LC	TraesCS2D02G365100	0.91	594				TraesCS7D02G044500LC
TraesCS5A02G357300	TraesCS2D02G365100	0.91	306				TraesCS7A02G260400
TraesCS4A02G310600	TraesCS2D02G365100	0.91	797				TraesCS7D02G297300LC
TraesCS7D02G005200	TraesCS2D02G365100	0.91	476				TraesCS7D02G297400LC
TraesCS4B02G211400	TraesCS2D02G365100	0.91	778				TraesCS4D02G460800LC
TraesCS2D02G365100	TraesCS2D02G323700	0.91	768				TraesCS3D02G266100
TraesCS4A02G472500	TraesCS2D02G365100	0.91	778				TraesCS4D02G124000
TraesCS7B02G547800LC	TraesCS2D02G365100	0.91	757				TraesCS4B02G209300
TraesCS2D02G365100	TraesCS2B02G204500	0.91	668				TraesCS5B02G320700
TraesCS3B02G335000	TraesCS2D02G365100	0.91	772				TraesCS4A02G110700
TraesCS2D02G365100	TraesCS2B02G366900	0.91	746				TraesCS3D02G210800
TraesCS3D02G214600	TraesCS2D02G365100	0.91	769				TraesCS5D02G062200
TraesCS3B02G222700	TraesCS2D02G365100	0.91	763				TraesCS4B02G200800
TraesCS6B02G331700	TraesCS2D02G365100	0.91	779				TraesCS5A02G110300
TraesCS2D02G519500	TraesCS2D02G365100	0.91	770				TraesCS4D02G244100LC
TraesCS2D02G365100	TraesCS2A02G582100LC	0.91	498				TraesCS7A02G335600
TraesCS5B02G350400	TraesCS2D02G365100	0.91	556				TraesCS5D02G466800
TraesCS6A02G174200	TraesCS2D02G365100	0.91	775				TraesCS4D02G194400
TraesCS3A02G210000	TraesCS2D02G365100	0.91	769				TraesCS7D02G292000
TraesCS2D02G365100	TraesCS1A02G179700	0.91	488				TraesCS4B02G129700
TraesCS3B02G525600	TraesCS2D02G365100	0.91	708				TraesCS3D02G212900
TraesCS3B02G099800	TraesCS2D02G365100	0.91	717				TraesCS6D02G303300
TraesCS4B02G102500	TraesCS2D02G365100	0.91	674				TraesCS5B02G036800
TraesCS4A02G227300	TraesCS2D02G365100	0.91	803				TraesCS2D02G179700
TraesCS5B02G210800	TraesCS2D02G365100	0.91	808				TraesCS2D02G338500
TraesCS7D02G161000	TraesCS2D02G365100	0.91	808				TraesCS4B02G255500
TraesCS6D02G431800LC	TraesCS2D02G365100	0.91	484				TraesCS5D02G214100LC
TraesCS5A02G517000	TraesCS2D02G365100	0.91	749				TraesCS4A02G268500
TraesCS6D02G300100	TraesCS2D02G365100	0.91	197				TraesCS4D02G046200
TraesCS3B02G362500	TraesCS2D02G365100	0.91	716				TraesCS5A02G498000
TraesCS3A02G345200	TraesCS2D02G365100	0.91	341				TraesCS2B02G510400LC
TraesCS4D02G061100	TraesCS2D02G365100	0.91	540				TraesCS4B02G045700
TraesCS5B02G177200	TraesCS2D02G365100	0.91	601				TraesCS2D02G167500
TraesCS7B02G720000LC	TraesCS2D02G365100	0.91	601				TraesCS7A02G247300
TraesCS2D02G365100	TraesCS2D02G328000	0.91	701				TraesCS5B02G201200
TraesCS2D02G365100	TraesCS1B02G452100	0.91	478				TraesCS3A02G009300
TraesCS6B02G263600	TraesCS2D02G365100	0.91	801				TraesCS7A02G150500
TraesCS2D02G680900LC	TraesCS2D02G365100	0.91	606				TraesCS6D02G132400
TraesCS7A02G326600	TraesCS2D02G365100	0.91	832				TraesCS4D02G073200
TraesCS2D02G365100	TraesCS2B02G411900	0.91	543				TraesCS2D02G236100
TraesCS2D02G365100	TraesCS2A02G362200	0.91	266				TraesCS4B02G107300
TraesCS2D02G365100	TraesCS1D02G156100	0.91	617				TraesCS2D02G352700
TraesCS6B02G060200	TraesCS2D02G365100	0.91	779				TraesCS5D02G222700
TraesCS2D02G365100	TraesCS2D02G167500	0.91	692				TraesCS5A02G499100LC
TraesCS7B02G429800	TraesCS2D02G365100	0.91	551				TraesCS7A02G200300
TraesCS7A02G424200LC	TraesCS2D02G365100	0.91	553				TraesCS6A02G159400
TraesCS2D02G365100	TraesCS1D02G030500	0.91	793				TraesCS2D02G155200
TraesCS5D02G118500	TraesCS2D02G365100	0.91	835				TraesCS5B02G795600LC
TraesCS7B02G360800	TraesCS2D02G365100	0.91	662				TraesCS2D02G023900
TraesCS2D02G365100	TraesCS2D02G311500	0.91	650				TraesCS7B02G403800LC
TraesCS7B02G167600	TraesCS2D02G365100	0.91	749				TraesCS6D02G176700
TraesCS2D02G365100	TraesCS2B02G432500	0.91	832				TraesCS5A02G691200LC
TraesCS2D02G365100	TraesCS1D02G067500	0.91	594				TraesCS6B02G722800LC
TraesCS4A02G103300	TraesCS2D02G365100	0.91	813				TraesCS7A02G172900
TraesCS5D02G551200	TraesCS2D02G365100	0.91	802				TraesCS2D02G191200
TraesCS3A02G158100	TraesCS2D02G365100	0.91	751				TraesCS6A02G143200
TraesCS7A02G112800	TraesCS2D02G365100	0.91	774				TraesCS4A02G062300
TraesCS2D02G365100	TraesCS2B02G380000	0.91	612				TraesCS2B02G405600
TraesCS2D02G365100	TraesCS2D02G238600	0.91	794				TraesCS4D02G104200
TraesCS2D02G365100	TraesCS2B02G297800	0.91	770				TraesCS7B02G255000
TraesCS2D02G432600	TraesCS2D02G365100	0.91	786				TraesCS2B02G530100
TraesCS6A02G302500	TraesCS2D02G365100	0.91	773				TraesCS6D02G119700
TraesCS6B02G606700LC	TraesCS2D02G365100	0.91	850				TraesCS4A02G272000
TraesCS4B02G156500	TraesCS2D02G365100	0.91	783				TraesCS5B02G076600
TraesCS6A02G208200	TraesCS2D02G365100	0.91	832				TraesCS2D02G131900
TraesCS2D02G365100	TraesCS2A02G523600	0.91	831				TraesCS4D02G039200
TraesCS7D02G288700	TraesCS2D02G365100	0.91	867				TraesCS7D02G174200
TraesCS7D02G269900	TraesCS2D02G365100	0.91	806				TraesCS4B02G311600
TraesCS2D02G365100	TraesCS1A02G312000	0.91	586				TraesCS3A02G207900
TraesCS6A02G212200	TraesCS2D02G365100	0.91	885				TraesCS2D02G683500LC
TraesCS4B02G355100	TraesCS2D02G365100	0.91	809				TraesCS5B02G378400LC
TraesCS7A02G327800	TraesCS2D02G365100	0.91	788				TraesCS7A02G074800
TraesCS5D02G368500	TraesCS2D02G365100	0.91	829				TraesCS4A02G189000
TraesCS6B02G319000	TraesCS2D02G365100	0.91	601				TraesCS3D02G325900
TraesCS2D02G365100	TraesCS1A02G084300	0.91	836				TraesCS4D02G322700
TraesCS3D02G323600	TraesCS2D02G365100	0.91	369				TraesCS7D02G316800LC
TraesCS7A02G108600	TraesCS2D02G365100	0.91	872				TraesCS6B02G226600
TraesCS6A02G403800	TraesCS2D02G365100	0.91	874				TraesCS7D02G350700
TraesCS6B02G430000	TraesCS2D02G365100	0.91	185				TraesCS7A02G558200
TraesCS2D02G365100	TraesCS1B02G334500	0.91	684				TraesCS3B02G236600
TraesCS5B02G471700	TraesCS2D02G365100	0.91	874				TraesCS4B02G325800
TraesCS7A02G613500LC	TraesCS2D02G365100	0.91	647				TraesCS7A02G771200LC
TraesCS2D02G365100	TraesCS2B02G455900	0.91	864				TraesCS4A02G277800
TraesCS5D02G272100	TraesCS2D02G365100	0.91	794				TraesCS7A02G372200
TraesCS5A02G504700	TraesCS2D02G365100	0.9	408				TraesCS7D02G256300
TraesCS2D02G365100	TraesCS2B02G529900	0.9	815				TraesCS4D02G059200
TraesCS6B02G323400	TraesCS2D02G365100	0.9	555				TraesCS6A02G367000
TraesCSU02G559600LC	TraesCS2D02G365100	0.9	802				TraesCS5D02G267700LC
TraesCS2D02G365100	TraesCS2A02G376600	0.9	866				TraesCS2B02G414600LC
TraesCS3A02G332400	TraesCS2D02G365100	0.9	775				TraesCS3D02G271200
TraesCS2D02G365100	TraesCS2A02G132200	0.9	865				TraesCS2B02G604600
TraesCS6A02G025700	TraesCS2D02G365100	0.9	803				TraesCS2B02G427900
TraesCS7A02G287200	TraesCS2D02G365100	0.9	777				TraesCS6D02G302900
TraesCS4D02G060200	TraesCS2D02G365100	0.9	637				TraesCS2D02G075600LC
TraesCS3A02G198400	TraesCS2D02G365100	0.9	352				TraesCS2D02G127200
TraesCS2D02G365100	TraesCS2A02G268800	0.9	294				TraesCSU02G067800
TraesCS2D02G365100	TraesCS2A02G348500	0.9	824				TraesCS4D02G166200
TraesCS4A02G303400	TraesCS2D02G365100	0.9	908				TraesCS2D02G682800LC
TraesCS7B02G184800	TraesCS2D02G365100	0.9	780				TraesCS7D02G552200
TraesCS7A02G250600	TraesCS2D02G365100	0.9	605				TraesCS2B02G414700
TraesCS2D02G365100	TraesCS1A02G015100	0.9	779				TraesCS3D02G022100
TraesCS4A02G213300	TraesCS2D02G365100	0.9	468				TraesCS7B02G078200
TraesCS4A02G049300	TraesCS2D02G365100	0.9	732				TraesCS7B02G288000
TraesCS2D02G365100	TraesCS2B02G553500	0.9	873				TraesCS5D02G418500LC
TraesCS5A02G264500	TraesCS2D02G365100	0.9	859				TraesCSU02G045500
TraesCS4D02G212000	TraesCS2D02G365100	0.9	881				TraesCS7D02G534500
TraesCS5D02G424700	TraesCS2D02G365100	0.9	835				TraesCS6D02G323900
TraesCS3A02G153300	TraesCS2D02G365100	0.9	792				TraesCS3A02G024300
TraesCS2D02G365100	TraesCS2B02G521900LC	0.9	721				TraesCSU02G258800
TraesCS2D02G365100	TraesCS2A02G324500	0.9	611				TraesCSU02G214200
TraesCS6A02G206600	TraesCS2D02G365100	0.9	887				TraesCS6D02G326000
TraesCS6B02G186300	TraesCS2D02G365100	0.9	782				TraesCS5D02G220400
TraesCS4B02G062200	TraesCS2D02G365100	0.9	882				TraesCS5D02G544600
TraesCS4B02G003600	TraesCS2D02G365100	0.9	930				TraesCS5D02G009700
TraesCS5D02G267600LC	TraesCS2D02G365100	0.9	789				TraesCS3A02G012000LC
TraesCS2D02G365100	TraesCS1D02G293100	0.9	343				TraesCS7B02G382100LC
TraesCS7B02G148000	TraesCS2D02G365100	0.9	809				TraesCS7B02G292000LC
TraesCSU02G171300	TraesCS2D02G365100	0.9	648				TraesCS6D02G436500LC
TraesCS4B02G321900	TraesCS2D02G365100	0.9	604				TraesCS7A02G317900
TraesCS4A02G286700	TraesCS2D02G365100	0.9	878				TraesCS2D02G136100
TraesCS2D02G365100	TraesCS2B02G154700	0.9	907				TraesCS3A02G271600
TraesCS5D02G326500	TraesCS2D02G365100	0.9	859				TraesCS4A02G105500
TraesCS7A02G312600LC	TraesCS2D02G365100	0.9	817				TraesCS5A02G396900LC
TraesCS2D02G365100	TraesCS2D02G010800	0.9	242				TraesCS5B02G796800LC
TraesCS2D02G365100	TraesCS2A02G213508	0.9	811				TraesCS7D02G513100
TraesCS2D02G365100	TraesCS1A02G068100	0.9	182				TraesCS2D02G238500
TraesCS5B02G010900	TraesCS2D02G365100	0.9	695				TraesCS2D02G455600
TraesCS2D02G365100	TraesCS1D02G109900	0.9	898				TraesCS3B02G020500
TraesCS2D02G365100	TraesCS2A02G129600	0.9	865				TraesCS6B02G191900
TraesCS3D02G195800	TraesCS2D02G365100	0.9	886				TraesCS2D02G394100
TraesCS7A02G237000	TraesCS2D02G365100	0.9	955				TraesCS2D02G683400LC
TraesCS4D02G309300	TraesCS2D02G365100	0.9	812				TraesCS2B02G546500
TraesCS3D02G486900LC	TraesCS2D02G365100	0.9	834				TraesCS2B02G521900LC
TraesCS2D02G365100	TraesCS1A02G179500	0.9	615				TraesCS2D02G328000
TraesCS5D02G027710LC	TraesCS2D02G365100	0.9	523				TraesCS4A02G734010LC
TraesCS5D02G039300	TraesCS2D02G365100	0.9	951				TraesCS7B02G069700
TraesCS7B02G306800	TraesCS2D02G365100	0.9	918				TraesCS3B02G641300LC
TraesCS4B02G036000LC	TraesCS2D02G365100	0.9	799				TraesCS7B02G373400LC
TraesCS6D02G431900LC	TraesCS2D02G365100	0.9	562				TraesCS4D02G268500
TraesCS7D02G324600	TraesCS2D02G365100	0.9	895				TraesCS3D02G022000
TraesCS4D02G319400	TraesCS2D02G365100	0.9	851				TraesCS4A02G203400
TraesCS5D02G663700LC	TraesCS2D02G365100	0.9	632				TraesCS7D02G314600
TraesCS3B02G188800	TraesCS2D02G365100	0.9	802				TraesCS5D02G364500
TraesCSU02G530600LC	TraesCS2D02G365100	0.9	682				TraesCSU02G529800LC
TraesCS4B02G001700LC	TraesCS2D02G365100	0.9	171				TraesCS5D02G640000LC
TraesCS4D02G104600	TraesCS2D02G365100	0.9	790				TraesCSU02G097100
TraesCS7B02G006600	TraesCS2D02G365100	0.9	924				TraesCS5D02G518800
TraesCS3D02G241700	TraesCS2D02G365100	0.9	481				TraesCS4A02G221400
TraesCS7D02G315100	TraesCS2D02G365100	0.9	808				TraesCS4D02G223400
TraesCS4D02G047700	TraesCS2D02G365100	0.9	557				TraesCS3B02G399100
TraesCS2D02G365100	TraesCS2B02G287600	0.9	177				TraesCS2D02G021000
TraesCS3B02G548300	TraesCS2D02G365100	0.9	395				TraesCS7A02G058100
TraesCS7D02G343300	TraesCS2D02G365100	0.9	936				TraesCS4B02G037400
TraesCS4B02G042000	TraesCS2D02G365100	0.9	845				TraesCSU02G269500
TraesCS2D02G365100	TraesCS1B02G035300LC	0.9	897				TraesCS7D02G171900LC
TraesCS5A02G396800LC	TraesCS2D02G365100	0.9	820				TraesCS3A02G366400LC
TraesCS2D02G365100	TraesCS1D02G334800	0.9	909				TraesCS4B02G335600
TraesCS2D02G365100	TraesCS2D02G238700	0.9	938				TraesCS4D02G361400LC
TraesCS3B02G188600	TraesCS2D02G365100	0.9	822				TraesCSU02G265100
TraesCS2D02G365100	TraesCS2D02G207100	0.9	921				TraesCS3B02G185700
TraesCS2D02G365100	TraesCS2D02G146000LC	0.9	897				TraesCS2D02G150500
TraesCS4D02G343400	TraesCS2D02G365100	0.9	843				TraesCS5D02G209100
TraesCS5B02G419300	TraesCS2D02G365100	0.9	836				TraesCS6B02G464400
TraesCS4D02G066200	TraesCS2D02G365100	0.9	677				TraesCS4D02G309400
TraesCS4A02G353000	TraesCS2D02G365100	0.9	409				TraesCS2B02G553500
TraesCS7D02G044500LC	TraesCS2D02G365100	0.9	857				TraesCSU02G560900LC
TraesCS7A02G260400	TraesCS2D02G365100	0.9	832				TraesCS2D02G502400
TraesCS7D02G297300LC	TraesCS2D02G365100	0.9	857				TraesCS7B02G665600LC
TraesCS7D02G297400LC	TraesCS2D02G365100	0.9	885				TraesCS4B02G374100
TraesCS4D02G460800LC	TraesCS2D02G365100	0.9	782				TraesCS2D02G074900LC
TraesCS2D02G365100	TraesCS1A02G185200	0.9	835				TraesCS5A02G456000
TraesCS3D02G266100	TraesCS2D02G365100	0.9	851				TraesCS2B02G417300
TraesCS4D02G124000	TraesCS2D02G365100	0.9	905				TraesCS7A02G328700
TraesCS2D02G365100	TraesCS2A02G393900	0.9	718				TraesCS5D02G566200LC
TraesCS4B02G209300	TraesCS2D02G365100	0.9	772				TraesCS7A02G385700
TraesCS2D02G365100	TraesCS1A02G384400	0.9	901				TraesCS5D02G312300LC
TraesCS5B02G320700	TraesCS2D02G365100	0.9	891				TraesCS3A02G303500
TraesCS4A02G110700	TraesCS2D02G365100	0.9	992				TraesCS7A02G339800
TraesCS2D02G365100	TraesCS1A02G105300	0.9	930				TraesCS6D02G331800LC
TraesCS2D02G365100	TraesCS2A02G264700	0.9	914				TraesCS3B02G835300LC
TraesCS3D02G210800	TraesCS2D02G365100	0.9	748				TraesCS7B02G373300LC
TraesCS5D02G062200	TraesCS2D02G365100	0.9	331				TraesCS2D02G136700LC
TraesCS2D02G365100	TraesCS2D02G352700	0.9	849				TraesCS7D02G490800
TraesCS4B02G200800	TraesCS2D02G365100	0.9	858				TraesCS3B02G574300
TraesCS2D02G365100	TraesCS2D02G023900	0.9	838				TraesCS3D02G514100
TraesCS5A02G110300	TraesCS2D02G365100	0.9	961				TraesCS5D02G470300
TraesCS4D02G244100LC	TraesCS2D02G365100	0.9	860				TraesCS7A02G269400
TraesCS7A02G335600	TraesCS2D02G365100	0.9	975				TraesCS3B02G050500
TraesCS5D02G466800	TraesCS2D02G365100	0.9	953				TraesCS5D02G482400LC
TraesCS4D02G194400	TraesCS2D02G365100	0.9	978				TraesCS7B02G613900LC
TraesCS7D02G292000	TraesCS2D02G365100	0.9	903				TraesCS2D02G010800
TraesCS4B02G129700	TraesCS2D02G365100	0.9	974				TraesCS5B02G535000
TraesCS3D02G212900	TraesCS2D02G365100	0.9	722				TraesCS2B02G604500
TraesCS2D02G365100	TraesCS2B02G553400	0.9	784				TraesCS5B02G068100
TraesCS6D02G303300	TraesCS2D02G365100	0.9	690				TraesCS6B02G171400
TraesCS5B02G036800	TraesCS2D02G365100	0.9	980				TraesCS2B02G618000
TraesCS2D02G365100	TraesCS2A02G517900	0.9	943				TraesCS3D02G360300
							TraesCS4A02G255500
							TraesCS2D02G373000
TraesCS2B02G385400	TraesCS1B02G129000	0.97	9				TraesCS2B02G732100LC
TraesCS2B02G385400	TraesCS2A02G368300	0.97	9				TraesCS7A02G575800LC
TraesCS2B02G385400	TraesCS1D02G112300	0.97	14				TraesCS5A02G499000LC
TraesCS2B02G385400	TraesCS1A02G110900	0.96	27				TraesCS5D02G366400
TraesCS2B02G385400	TraesCS1A02G015100	0.96	26				TraesCS6B02G116200
TraesCS2B02G385400	TraesCS1A02G322100	0.96	18				TraesCSU02G436600LC
TraesCS5A02G355000	TraesCS2B02G385400	0.96	26				TraesCS6D02G370500
TraesCS5B02G163500	TraesCS2B02G385400	0.96	37				TraesCS7D02G155700LC
TraesCS5D02G532100	TraesCS2B02G385400	0.96	67				TraesCS7D02G226300
TraesCS6D02G374200	TraesCS2B02G385400	0.96	20				TraesCS2B02G455900
TraesCS2B02G385400	TraesCS1B02G019300	0.96	68				TraesCS5D02G010600LC
TraesCS5D02G362300	TraesCS2B02G385400	0.96	54				TraesCS4A02G203800
TraesCS3A02G418300	TraesCS2B02G385400	0.96	74				TraesCS6D02G189400
TraesCS2D02G365100	TraesCS2B02G385400	0.96	6				TraesCS2D02G311100
TraesCS5A02G166100	TraesCS2B02G385400	0.96	49				TraesCS3B02G255800LC
TraesCS7B02G277300	TraesCS2B02G385400	0.96	61				TraesCS6D02G243900
TraesCS2B02G385400	TraesCS2A02G022700	0.96	57				TraesCS7B02G054400
TraesCS6A02G416000	TraesCS2B02G385400	0.96	47				TraesCS2B02G443300
TraesCS5B02G092600	TraesCS2B02G385400	0.96	55				TraesCS2B02G530000
TraesCS2B02G385400	TraesCS1B02G418600	0.95	28				TraesCS4A02G320200
TraesCS5A02G135700	TraesCS2B02G385400	0.95	52				TraesCSU02G539000LC
TraesCS3B02G453500	TraesCS2B02G385400	0.95	99				TraesCS4A02G032900
TraesCS3A02G158800	TraesCS2B02G385400	0.95	92				TraesCS6B02G358900
TraesCS3B02G234200	TraesCS2B02G385400	0.95	77				TraesCS2B02G416100
TraesCS4B02G261900	TraesCS2B02G385400	0.95	52				TraesCS7A02G525400
TraesCS2D02G179700	TraesCS2B02G385400	0.95	121				TraesCS5A02G669800LC
TraesCS2B02G385400	TraesCS1B02G409300	0.95	86				TraesCS3A02G258300
TraesCS3D02G413800	TraesCS2B02G385400	0.95	133				TraesCS2D02G300000
TraesCS3D02G240000	TraesCS2B02G385400	0.95	114				TraesCS3B02G148400
TraesCS6A02G048600	TraesCS2B02G385400	0.95	108				TraesCS3B02G271300
TraesCS2D02G338500	TraesCS2B02G385400	0.95	114				TraesCS5D02G100200
TraesCS2B02G385400	TraesCS1B02G334500	0.95	51				TraesCS7D02G382900
TraesCS4B02G255500	TraesCS2B02G385400	0.95	72				TraesCS3B02G453600
TraesCS4A02G411500	TraesCS2B02G385400	0.95	120				TraesCS7B02G251400
TraesCS7D02G377400	TraesCS2B02G385400	0.95	105				TraesCS7D02G398300
TraesCS2B02G385400	TraesCS1D02G398600	0.95	21				TraesCS3B02G119800
TraesCS7B02G720000LC	TraesCS2B02G385400	0.95	81				TraesCS4D02G129300
TraesCS2B02G385400	TraesCS2A02G172600	0.95	143				TraesCS3D02G424900LC
TraesCS6D02G401200	TraesCS2B02G385400	0.95	80				TraesCS5D02G118700
TraesCS4B02G042000	TraesCS2B02G385400	0.95	135				TraesCS4A02G160000
TraesCS4A02G049300	TraesCS2B02G385400	0.95	109				TraesCS6D02G088200LC
TraesCS4D02G182600	TraesCS2B02G385400	0.95	166				TraesCS7A02G574900LC
TraesCS5D02G214100LC	TraesCS2B02G385400	0.95	100				TraesCS6B02G402300
TraesCS3B02G429600	TraesCS2B02G385400	0.95	73				TraesCS6B02G246500
TraesCS5A02G490100	TraesCS2B02G385400	0.95	93				TraesCS4B02G269300
TraesCS7A02G381100	TraesCS2B02G385400	0.95	153				TraesCS2B02G758400LC
TraesCS6B02G099500	TraesCS2B02G385400	0.95	85				TraesCS7A02G338800
TraesCS2B02G385400	TraesCS1D02G324700	0.95	126				TraesCS4B02G062100
TraesCS2B02G385400	TraesCS2B02G186400	0.95	133				TraesCS3B02G254000LC
TraesCS5D02G170700	TraesCS2B02G385400	0.95	120				TraesCS7B02G107100
TraesCS2B02G385400	TraesCS1B02G336700	0.95	124				TraesCS4D02G199300
TraesCS4B02G181000	TraesCS2B02G385400	0.95	163				TraesCS7D02G381600
TraesCS2B02G385400	TraesCS2A02G504300	0.95	132				TraesCS3D02G255200
TraesCS4D02G255500	TraesCS2B02G385400	0.95	94				TraesCS6D02G350000
TraesCS7D02G005200	TraesCS2B02G385400	0.95	67				TraesCS5D02G528500
TraesCS4A02G268500	TraesCS2B02G385400	0.95	111				TraesCS5A02G386900
TraesCS4D02G261900	TraesCS2B02G385400	0.95	137				TraesCSU02G062000
TraesCS2B02G385400	TraesCS2B02G204500	0.95	133				TraesCS7A02G484200
TraesCS7A02G375700	TraesCS2B02G385400	0.95	167				TraesCS5B02G388200
TraesCS7B02G283000	TraesCS2B02G385400	0.95	150				TraesCS5B02G359800
TraesCS6D02G042300	TraesCS2B02G385400	0.95	109				TraesCS5D02G032189
TraesCS4D02G046200	TraesCS2B02G385400	0.95	109				TraesCS2D02G254500
TraesCS5B02G534400	TraesCS2B02G385400	0.95	220				TraesCSU02G646200LC
TraesCS5A02G498000	TraesCS2B02G385400	0.95	180				TraesCS2D02G229600
TraesCS2B02G510400LC	TraesCS2B02G385400	0.95	110				TraesCS2D02G399300
TraesCS2B02G385400	TraesCS1B02G264300	0.95	75				TraesCS5B02G161000
TraesCS4B02G045700	TraesCS2B02G385400	0.95	87				TraesCS7B02G329800
TraesCS2D02G167500	TraesCS2B02G385400	0.94	148				TraesCS7D02G388600
TraesCS4A02G253300	TraesCS2B02G385400	0.94	168				TraesCS7B02G289200
TraesCS5B02G357200	TraesCS2B02G385400	0.94	114				TraesCSU02G630300LC
TraesCS4A02G270400	TraesCS2B02G385400	0.94	198				TraesCS2D02G667000LC
TraesCS2D02G432600	TraesCS2B02G385400	0.94	202				TraesCS7B02G481800
TraesCS7A02G514200	TraesCS2B02G385400	0.94	62				TraesCS4A02G240300
TraesCS7D02G372200	TraesCS2B02G385400	0.94	177				TraesCS4D02G423900LC
TraesCS2B02G385400	TraesCS1D02G284400	0.94	191				TraesCS7D02G203300
TraesCS2B02G385400	TraesCS1D02G356000	0.94	187				TraesCS6B02G050900
TraesCS7A02G250500	TraesCS2B02G385400	0.94	199				TraesCSU02G316500LC
TraesCS4A02G340600	TraesCS2B02G385400	0.94	239				TraesCS7D02G255800
TraesCS7A02G109300	TraesCS2B02G385400	0.94	207				TraesCS2B02G532600
TraesCS7D02G292000	TraesCS2B02G385400	0.94	212				TraesCS2D02G132900
TraesCSU02G530600LC	TraesCS2B02G385400	0.94	126				TraesCS3A02G506200
TraesCS3D02G261000	TraesCS2B02G385400	0.94	167				TraesCS4A02G334400
TraesCS5D02G108800	TraesCS2B02G385400	0.94	137				TraesCS3A02G024200
TraesCS4B02G107500	TraesCS2B02G385400	0.94	213				TraesCSU02G624900LC
TraesCS2B02G385400	TraesCS1D02G105800	0.94	267				TraesCS5D02G048500
TraesCS3D02G085000	TraesCS2B02G385400	0.94	169				TraesCS3B02G305300
TraesCSU02G171300	TraesCS2B02G385400	0.94	131				TraesCS7B02G339200
TraesCS6B02G065300	TraesCS2B02G385400	0.94	144				TraesCS2B02G393700
TraesCS7D02G104400	TraesCS2B02G385400	0.94	216				TraesCS7A02G045800
TraesCS2B02G385400	TraesCS2B02G198900	0.94	226				TraesCS6A02G282300
TraesCS2B02G385400	TraesCS1B02G294600	0.94	239				TraesCS4B02G017500LC
TraesCS5A02G524400	TraesCS2B02G385400	0.94	244				TraesCS2D02G231200
TraesCS7A02G247300	TraesCS2B02G385400	0.94	131				TraesCS5B02G425900
TraesCS5A02G030400	TraesCS2B02G385400	0.94	260				TraesCS3A02G369900
TraesCS2B02G385400	TraesCS2A02G581000	0.94	157				TraesCS3A02G054800
TraesCS4A02G204600	TraesCS2B02G385400	0.94	172				TraesCS4A02G024500
TraesCS2B02G385400	TraesCS1A02G390400	0.94	63				TraesCS3B02G018400
TraesCS5B02G563800	TraesCS2B02G385400	0.94	283				TraesCS6B02G265800
TraesCS5B02G201200	TraesCS2B02G385400	0.94	203				TraesCS4B02G036100LC
TraesCS3A02G009300	TraesCS2B02G385400	0.94	162				TraesCS4B02G223000
TraesCS7B02G184800	TraesCS2B02G385400	0.94	223				TraesCS6A02G382400
TraesCS2B02G385400	TraesCS2A02G387800	0.94	303				TraesCS3A02G447500
TraesCS5A02G108400	TraesCS2B02G385400	0.94	304				TraesCS3A02G482200LC
TraesCS7A02G150500	TraesCS2B02G385400	0.94	214				TraesCS5D02G474200
TraesCS6B02G248600	TraesCS2B02G385400	0.94	267				TraesCS7D02G448000
TraesCS7A02G248600	TraesCS2B02G385400	0.94	266				TraesCS2B02G550200
TraesCS4B02G321900	TraesCS2B02G385400	0.94	145				TraesCS7B02G658700LC
TraesCS6D02G431800LC	TraesCS2B02G385400	0.94	105				TraesCS7D02G514400
TraesCS4A02G247600	TraesCS2B02G385400	0.94	282				TraesCS6B02G287700LC
TraesCS2B02G385400	TraesCS1A02G323600	0.94	272				TraesCS7A02G006500
TraesCS2B02G385400	TraesCS1A02G441500	0.94	196				TraesCS5A02G034900LC
TraesCS5B02G114900	TraesCS2B02G385400	0.94	324				TraesCS7A02G460000
TraesCS2B02G385400	TraesCS1B02G199700	0.94	179				TraesCS3D02G243200
TraesCS6D02G132400	TraesCS2B02G385400	0.94	159				TraesCS7A02G429600
TraesCS4D02G104600	TraesCS2B02G385400	0.94	222				TraesCS6A02G086000
TraesCS2B02G385400	TraesCS1B02G251200	0.94	78				TraesCS5B02G417500
TraesCS4D02G073200	TraesCS2B02G385400	0.94	243				TraesCS3B02G415900
TraesCS2D02G236100	TraesCS2B02G385400	0.94	337				TraesCS3B02G423200LC
TraesCS4B02G107300	TraesCS2B02G385400	0.94	195				TraesCS4D02G156100
TraesCS2B02G385400	TraesCS1A02G607200LC	0.94	187				TraesCS2D02G311500
TraesCS2B02G385400	TraesCS1A02G262100	0.94	319				TraesCS5B02G213300
TraesCS2D02G352700	TraesCS2B02G385400	0.94	253				TraesCS6D02G202300
TraesCS6A02G108100	TraesCS2B02G385400	0.94	191				TraesCS5A02G505400
TraesCS5D02G222700	TraesCS2B02G385400	0.94	214				TraesCSU02G077900
TraesCS5A02G499100LC	TraesCS2B02G385400	0.94	269				TraesCS6A02G446900LC
TraesCS3A02G135800	TraesCS2B02G385400	0.94	330				TraesCS3B02G483500
TraesCS3B02G189800	TraesCS2B02G385400	0.94	192				TraesCS5B02G270200
TraesCS4D02G309300	TraesCS2B02G385400	0.94	271				TraesCS2D02G340800
TraesCS4D02G105400	TraesCS2B02G385400	0.94	133				TraesCS2B02G411900
TraesCS3A02G332400	TraesCS2B02G385400	0.94	265				TraesCS7A02G111600LC
TraesCS3D02G095100	TraesCS2B02G385400	0.94	258				TraesCS2D02G238700
TraesCS3D02G402500	TraesCS2B02G385400	0.94	350				TraesCSU02G234000
TraesCS7A02G200300	TraesCS2B02G385400	0.94	253				TraesCS7D02G035000
TraesCS6A02G159400	TraesCS2B02G385400	0.94	191				TraesCS5D02G277900
TraesCS7D02G249200	TraesCS2B02G385400	0.94	282				TraesCS5A02G269800
TraesCS2D02G155200	TraesCS2B02G385400	0.94	74				TraesCSU02G203800
TraesCS2D02G410900	TraesCS2B02G385400	0.94	291				TraesCS3A02G243200
TraesCS5B02G795600LC	TraesCS2B02G385400	0.94	289				TraesCS2B02G503500
TraesCS2D02G023900	TraesCS2B02G385400	0.94	262				TraesCS3B02G176000
TraesCS3A02G094900	TraesCS2B02G385400	0.94	366				TraesCS5B02G535500
TraesCS3D02G657000LC	TraesCS2B02G385400	0.94	161				TraesCS6B02G295300
TraesCS5D02G126600	TraesCS2B02G385400	0.94	307				TraesCS7A02G497200
TraesCS6B02G234900	TraesCS2B02G385400	0.94	354				TraesCS3D02G362800
TraesCS2B02G385400	TraesCS1A02G350100	0.94	123				TraesCS3D02G053400
TraesCS6D02G431900LC	TraesCS2B02G385400	0.94	127				TraesCS3A02G593800LC
TraesCS2B02G385400	TraesCS1D02G322300	0.94	266				TraesCS4B02G097000
TraesCS5D02G038600	TraesCS2B02G385400	0.94	338				TraesCSU02G184600LC
TraesCS2B02G385400	TraesCS2A02G004200	0.94	226				TraesCS7B02G523100LC
TraesCS3B02G269700	TraesCS2B02G385400	0.94	135				TraesCS3D02G100600
TraesCS2B02G385400	TraesCS1A02G474900LC	0.94	325				TraesCS2D02G322700
TraesCS7B02G403800LC	TraesCS2B02G385400	0.94	286				TraesCS2D02G504900
TraesCS6D02G176700	TraesCS2B02G385400	0.94	279				TraesCS4A02G275200
TraesCS3D02G300300	TraesCS2B02G385400	0.94	322				TraesCS6A02G543800LC
TraesCS3D02G370700	TraesCS2B02G385400	0.94	228				TraesCS7D02G199300
TraesCS4B02G355100	TraesCS2B02G385400	0.94	359				TraesCS7D02G041100
TraesCS5B02G412900	TraesCS2B02G385400	0.94	171				TraesCS3A02G418400
TraesCS7D02G407700	TraesCS2B02G385400	0.94	382				TraesCS5D02G432100
TraesCS7B02G502100LC	TraesCS2B02G385400	0.94	41				TraesCS3D02G523300
TraesCS2B02G385400	TraesCS1B02G272700	0.94	388				TraesCS6A02G191000
TraesCS6A02G083900	TraesCS2B02G385400	0.94	408				TraesCS3D02G608300LC
TraesCS5A02G691200LC	TraesCS2B02G385400	0.94	251				TraesCS4B02G286700
TraesCS3B02G099800	TraesCS2B02G385400	0.93	335				TraesCS6D02G262800
TraesCS6B02G722800LC	TraesCS2B02G385400	0.93	251				TraesCS4B02G036200LC
TraesCS7A02G172900	TraesCS2B02G385400	0.93	278				TraesCS7D02G513200
TraesCS2B02G385400	TraesCS1A02G415200	0.93	375				TraesCS5B02G733800LC
TraesCS2B02G385400	TraesCS1A02G097000	0.93	405				TraesCS5A02G236300
TraesCS2B02G385400	TraesCS1D02G301100	0.93	405				TraesCS4A02G081000
TraesCS7D02G247600	TraesCS2B02G385400	0.93	363				TraesCS7B02G103200
TraesCS2B02G385400	TraesCS1A02G543200LC	0.93	361				TraesCS2D02G478400
TraesCS2D02G191200	TraesCS2B02G385400	0.93	159				TraesCS7B02G022300
TraesCS6A02G143200	TraesCS2B02G385400	0.93	200				TraesCS6B02G199400
TraesCS7D02G297300LC	TraesCS2B02G385400	0.93	345				TraesCS5B02G324300
TraesCSU02G028300	TraesCS2B02G385400	0.93	18				TraesCS2B02G198900
TraesCS4A02G062300	TraesCS2B02G385400	0.93	277				TraesCS2A02G387800
TraesCS6A02G268100	TraesCS2B02G385400	0.93	76				TraesCS2B02G357700
TraesCS2B02G385400	TraesCS1D02G293100	0.93	75				TraesCS2A02G523500
TraesCS2D02G525700	TraesCS2B02G385400	0.93	411				TraesCS2B02G204500
TraesCS5A02G517000	TraesCS2B02G385400	0.93	374				TraesCS2A02G504300
TraesCS2B02G405600	TraesCS2B02G385400	0.93	418				TraesCS2A02G501200
TraesCS4D02G104200	TraesCS2B02G385400	0.93	259				TraesCS2B02G146200
TraesCS2B02G385400	TraesCS2A02G129600	0.93	377				TraesCS2B02G369600
TraesCS3A02G202700	TraesCS2B02G385400	0.93	289				TraesCS2A02G434800
TraesCS3D02G436100	TraesCS2B02G385400	0.93	411				TraesCS2A02G523600
TraesCS5B02G228900	TraesCS2B02G385400	0.93	422				TraesCS2A02G581000
TraesCS5D02G272100	TraesCS2B02G385400	0.93	363				TraesCS2B02G145800
TraesCS7B02G255000	TraesCS2B02G385400	0.93	335				TraesCS2B02G058300
TraesCS2B02G530100	TraesCS2B02G385400	0.93	277				TraesCS2A02G376600
TraesCS3D02G166500	TraesCS2B02G385400	0.93	282				TraesCS2B02G152900
TraesCS6D02G119700	TraesCS2B02G385400	0.93	159				TraesCS2A02G413700
TraesCS5B02G029000	TraesCS2B02G385400	0.93	425				TraesCS2B02G186400
TraesCS4A02G272000	TraesCS2B02G385400	0.93	363				TraesCS2A02G393900
TraesCS4B02G043700	TraesCS2B02G385400	0.93	432				TraesCS2B02G366900
TraesCS6D02G246800	TraesCS2B02G385400	0.93	158				TraesCS2D02G349600
TraesCS3D02G150500	TraesCS2B02G385400	0.93	365				TraesCS2B02G151800
TraesCS5A02G179300	TraesCS2B02G385400	0.93	371				TraesCS2B02G553400
TraesCS5D02G551200	TraesCS2B02G385400	0.93	416				TraesCS2A02G517900
TraesCS7B02G007200	TraesCS2B02G385400	0.93	389				TraesCS6A02G323500
TraesCS3A02G283300LC	TraesCS2B02G385400	0.93	245				TraesCS6B02G298300
TraesCS5A02G488000	TraesCS2B02G385400	0.93	423				TraesCS5D02G044400
TraesCS2D02G525600	TraesCS2B02G385400	0.93	367				TraesCS2B02G608900
TraesCS3B02G410400	TraesCS2B02G385400	0.93	342				TraesCS7D02G275900
TraesCS2B02G385400	TraesCS2A02G431000	0.93	345				TraesCS7B02G219400
TraesCS5B02G076600	TraesCS2B02G385400	0.93	183				TraesCS7A02G276000
TraesCS2D02G131900	TraesCS2B02G385400	0.93	350				TraesCS2B02G171300
TraesCS2B02G385400	TraesCS1B02G367300	0.93	444				TraesCS3A02G269800
TraesCS4D02G039200	TraesCS2B02G385400	0.93	395				TraesCS3D02G359900
TraesCS6B02G792300LC	TraesCS2B02G385400	0.93	388				TraesCS4A02G093100
TraesCS4D02G122800	TraesCS2B02G385400	0.93	452				TraesCS3B02G398300
TraesCS6A02G323100	TraesCS2B02G385400	0.93	342				TraesCS7B02G247200
TraesCS4D02G041200	TraesCS2B02G385400	0.93	469				TraesCS4D02G235200LC
TraesCS7D02G174200	TraesCS2B02G385400	0.93	383				TraesCS2D02G346900
TraesCS5A02G264500	TraesCS2B02G385400	0.93	437				TraesCS2D02G207100
TraesCS2B02G385400	TraesCS2B02G058300	0.93	416				TraesCS2D02G279300
TraesCS4B02G311600	TraesCS2B02G385400	0.93	429				TraesCS2B02G157500
TraesCS7B02G463100	TraesCS2B02G385400	0.93	264				TraesCS4A02G204500
TraesCS2B02G385400	TraesCS1A02G354500	0.93	246				TraesCSU02G108700LC
TraesCS2B02G385400	TraesCS1D02G391000	0.93	389				TraesCS4A02G184100
TraesCS3A02G207900	TraesCS2B02G385400	0.93	335				TraesCS2B02G248900
TraesCS2D02G683500LC	TraesCS2B02G385400	0.93	409				TraesCS6A02G303800
TraesCS7D02G044500LC	TraesCS2B02G385400	0.93	394				TraesCS5B02G000600LC
TraesCS5B02G378400LC	TraesCS2B02G385400	0.93	361				TraesCS5D02G327000LC
TraesCS7A02G074800	TraesCS2B02G385400	0.93	63				TraesCS7B02G173700
TraesCS4A02G189000	TraesCS2B02G385400	0.93	419				TraesCS2B02G216400
TraesCS7B02G148000	TraesCS2B02G385400	0.93	402				TraesCS2A02G431000
TraesCS5D02G663700LC	TraesCS2B02G385400	0.93	220				TraesCS2A02G479100
TraesCS7D02G297400LC	TraesCS2B02G385400	0.93	428				TraesCS5A02G163800
TraesCS7B02G314500	TraesCS2B02G385400	0.93	417				TraesCS6B02G323800
TraesCS5B02G121300	TraesCS2B02G385400	0.93	401				TraesCS7B02G486500
TraesCS3A02G377600	TraesCS2B02G385400	0.93	425				TraesCS6B02G424500
TraesCS2B02G385400	TraesCS1B02G445200	0.93	456				TraesCS3B02G242400
TraesCS5A02G287100	TraesCS2B02G385400	0.93	348				TraesCSU02G240500
TraesCS3B02G188800	TraesCS2B02G385400	0.93	402				TraesCS6D02G326100
TraesCS2B02G385400	TraesCS1B02G786600LC	0.93	400				TraesCS3B02G340900
TraesCS2B02G385400	TraesCS1A02G120800	0.93	370				TraesCS3B02G255300LC
TraesCS3D02G325900	TraesCS2B02G385400	0.93	307				TraesCS2D02G075000LC
TraesCS4D02G322700	TraesCS2B02G385400	0.93	410				TraesCS2D02G197300
TraesCS2B02G385400	TraesCS1B02G364400	0.93	83				TraesCS2D02G323700
TraesCS5D02G396700	TraesCS2B02G385400	0.93	478				TraesCS2B02G487400
TraesCS7D02G316800LC	TraesCS2B02G385400	0.93	408				TraesCS5D02G142600
TraesCS7A02G312700LC	TraesCS2B02G385400	0.93	444				TraesCS3B02G470200
TraesCS6B02G226600	TraesCS2B02G385400	0.93	95				TraesCS2B02G297800
TraesCS7D02G350700	TraesCS2B02G385400	0.93	390				TraesCS3B02G392800
TraesCS6A02G219100	TraesCS2B02G385400	0.93	469				TraesCS2B02G342000
TraesCS7A02G558200	TraesCS2B02G385400	0.93	60				TraesCS5D02G559400
TraesCS3B02G236600	TraesCS2B02G385400	0.93	385				TraesCS5D02G639900LC
TraesCS4B02G325800	TraesCS2B02G385400	0.93	448				TraesCS4A02G036400
TraesCS6D02G287300	TraesCS2B02G385400	0.93	525				TraesCS3B02G582200
TraesCS7A02G312600LC	TraesCS2B02G385400	0.93	440				TraesCS6D02G029300
TraesCS2B02G385400	TraesCS2A02G186600	0.93	291				TraesCS6A02G295100
TraesCS5A02G230400	TraesCS2B02G385400	0.93	512				TraesCS4D02G143200
TraesCS3B02G362500	TraesCS2B02G385400	0.93	425				TraesCS7B02G166000
TraesCS5D02G117100	TraesCS2B02G385400	0.93	534				TraesCS3D02G509100
TraesCS7A02G771200LC	TraesCS2B02G385400	0.93	224				TraesCS2A02G371100
TraesCS4A02G277800	TraesCS2B02G385400	0.93	389				TraesCS2B02G326700
TraesCS7A02G372200	TraesCS2B02G385400	0.93	388				TraesCS2B02G432500
TraesCS5D02G368500	TraesCS2B02G385400	0.93	503				TraesCS2B02G238300
TraesCS7D02G256300	TraesCS2B02G385400	0.93	438				TraesCS4B02G134600
TraesCS4D02G059200	TraesCS2B02G385400	0.93	375				TraesCS3B02G377300
TraesCS6A02G367000	TraesCS2B02G385400	0.93	402				TraesCS2D02G065300
TraesCS5D02G504900LC	TraesCS2B02G385400	0.93	308				TraesCS3B02G240500
TraesCS5D02G267700LC	TraesCS2B02G385400	0.93	428				TraesCS6D02G160900
TraesCS2B02G385400	TraesCS2A02G003900	0.93	383				TraesCS3A02G212000
TraesCS2B02G385400	TraesCS2A02G371100	0.93	366				TraesCS6B02G037800
TraesCS6D02G202200	TraesCS2B02G385400	0.93	471				TraesCS5D02G027800LC
TraesCS2B02G385400	TraesCS1B02G126900	0.93	538				TraesCS7B02G255900
TraesCS2B02G414600LC	TraesCS2B02G385400	0.93	403				TraesCS7D02G382300
TraesCS3D02G271200	TraesCS2B02G385400	0.93	445				TraesCS6A02G171200
TraesCS2B02G604600	TraesCS2B02G385400	0.93	181				TraesCS5A02G118900
TraesCS2B02G427900	TraesCS2B02G385400	0.93	407				TraesCS6D02G397200
TraesCS6D02G302900	TraesCS2B02G385400	0.93	212				TraesCS4B02G000100
TraesCS2D02G075600LC	TraesCS2B02G385400	0.93	467				TraesCS5D02G240400
TraesCS2D02G127200	TraesCS2B02G385400	0.93	483				TraesCS7D02G390800LC
TraesCS3B02G205500	TraesCS2B02G385400	0.93	553				TraesCS6D02G274300
TraesCSU02G067800	TraesCS2B02G385400	0.93	203				TraesCS2B02G154700
TraesCS4D02G244100LC	TraesCS2B02G385400	0.93	455				TraesCS2B02G477300
TraesCS5D02G502900	TraesCS2B02G385400	0.93	532				TraesCS4A02G031700
TraesCS3B02G110400	TraesCS2B02G385400	0.93	533				TraesCS3A02G124800LC
TraesCS4D02G166200	TraesCS2B02G385400	0.93	443				TraesCS7A02G251500
TraesCS6D02G077500	TraesCS2B02G385400	0.93	571				TraesCS4A02G175100LC
TraesCS2D02G682800LC	TraesCS2B02G385400	0.93	465				TraesCS6B02G224800
TraesCS7D02G552200	TraesCS2B02G385400	0.93	243				TraesCS3B02G185100
TraesCS2B02G414700	TraesCS2B02G385400	0.93	452				TraesCS2B02G380000
TraesCS2B02G385400	TraesCS2A02G434800	0.93	559				TraesCS2B02G287500
TraesCS3D02G022100	TraesCS2B02G385400	0.93	443				TraesCS6B02G470900
TraesCS6D02G144700	TraesCS2B02G385400	0.93	261				TraesCS6A02G271200
TraesCS7B02G078200	TraesCS2B02G385400	0.93	303				TraesCS2B02G360500
TraesCS7B02G288000	TraesCS2B02G385400	0.93	475				TraesCS5A02G646200LC
TraesCS2B02G385400	TraesCS2B02G152900	0.93	334				TraesCS6B02G317500
TraesCS5D02G184000	TraesCS2B02G385400	0.93	478				TraesCS7A02G245300
TraesCS2B02G385400	TraesCS2B02G157500	0.93	439				TraesCS7B02G175200
TraesCS5D02G418500LC	TraesCS2B02G385400	0.93	394				TraesCSU02G107600LC
TraesCS2B02G385400	TraesCS1D02G422700	0.93	525				TraesCS3A02G502300
TraesCS3A02G301600	TraesCS2B02G385400	0.93	526				TraesCS2B02G487300
TraesCS2B02G385400	TraesCS2A02G523600	0.93	561				TraesCS5B02G232000
TraesCSU02G045500	TraesCS2B02G385400	0.93	281				TraesCS2A02G552400LC
TraesCS4D02G343400	TraesCS2B02G385400	0.93	484				TraesCS2D02G034400
TraesCS2B02G385400	TraesCS2B02G151800	0.93	463				TraesCS5A02G136000
TraesCS7D02G534500	TraesCS2B02G385400	0.93	428				TraesCS4B02G298000
TraesCS2B02G385400	TraesCS1B02G216400	0.93	376				TraesCS2B02G226800
TraesCS3D02G210800	TraesCS2B02G385400	0.93	385				TraesCS7A02G325500
TraesCS2B02G385400	TraesCS2A02G160100	0.93	400				TraesCS3B02G582300
TraesCS6D02G323900	TraesCS2B02G385400	0.93	282				TraesCS6D02G271900
TraesCS3A02G024300	TraesCS2B02G385400	0.93	439				TraesCSU02G617000LC
TraesCS5D02G466800	TraesCS2B02G385400	0.93	556				TraesCS5D02G552600LC
TraesCS7D02G280600	TraesCS2B02G385400	0.93	585				TraesCS2D02G594300LC
TraesCS2B02G385400	TraesCS1D02G107000	0.93	171				TraesCS2B02G529300
TraesCS6D02G153100	TraesCS2B02G385400	0.93	298				TraesCS7D02G092700
TraesCSU02G258800	TraesCS2B02G385400	0.93	512				TraesCSU02G083200
TraesCSU02G214200	TraesCS2B02G385400	0.93	513				TraesCS7B02G403900LC
TraesCS6D02G326000	TraesCS2B02G385400	0.93	514				TraesCS4D02G240900
TraesCS5D02G220400	TraesCS2B02G385400	0.93	515				TraesCS4D02G003600
TraesCS5D02G544600	TraesCS2B02G385400	0.93	515				TraesCS2A02G384200
TraesCS5D02G009700	TraesCS2B02G385400	0.93	516				TraesCS7D02G243900
TraesCS2B02G385400	TraesCS2A02G241200	0.93	517				TraesCS6A02G408400
TraesCS2B02G385400	TraesCS1B02G388900	0.93	336				TraesCS4D02G235300LC
TraesCS4A02G315700	TraesCS2B02G385400	0.93	621				TraesCS2B02G079100
TraesCS3A02G012000LC	TraesCS2B02G385400	0.93	311				TraesCS2D02G238600
TraesCS2B02G385400	TraesCS1D02G435500	0.93	519				TraesCS2D02G677900LC
TraesCS2B02G385400	TraesCS1A02G384400	0.93	549				TraesCS4B02G281200
TraesCS3D02G194700	TraesCS2B02G385400	0.93	448				TraesCS6D02G122800
TraesCS7B02G382100LC	TraesCS2B02G385400	0.93	521				TraesCS2A02G582400
TraesCS7B02G292000LC	TraesCS2B02G385400	0.93	522				TraesCS3D02G269500
TraesCS6D02G436500LC	TraesCS2B02G385400	0.93	523				TraesCS7A02G419600
TraesCS7A02G317900	TraesCS2B02G385400	0.93	545				TraesCS3A02G723300LC
TraesCS2B02G385400	TraesCS1D02G030500	0.93	575				TraesCS4D02G105300
TraesCS2B02G385400	TraesCS2B02G146200	0.93	584				TraesCS6B02G248700
TraesCS4D02G169500	TraesCS2B02G385400	0.93	144				TraesCS3B02G013500
TraesCS2D02G136100	TraesCS2B02G385400	0.93	486				TraesCS2D02G065200
TraesCS3A02G271600	TraesCS2B02G385400	0.93	523				TraesCS5B02G391800
TraesCS3A02G171300	TraesCS2B02G385400	0.93	340				TraesCS2D02G146000LC
TraesCS2B02G385400	TraesCS2B02G248900	0.93	487				TraesCS3B02G041900
TraesCS2B02G385400	TraesCS1A02G165700	0.93	577				TraesCS6A02G219200
TraesCSU02G023200	TraesCS2B02G385400	0.93	575				TraesCS3D02G522200LC
TraesCS4A02G105500	TraesCS2B02G385400	0.93	465				TraesCS4B02G323000
TraesCS7A02G414600	TraesCS2B02G385400	0.93	570				TraesCS2A02G690500LC
TraesCS5A02G396900LC	TraesCS2B02G385400	0.92	526				TraesCS3A02G360500
TraesCS4B02G102500	TraesCS2B02G385400	0.92	490				TraesCS2B02G256300
TraesCS2B02G385400	TraesCS2A02G004300	0.92	475				TraesCS5B02G556300
TraesCS5B02G796800LC	TraesCS2B02G385400	0.92	446				TraesCS6A02G133100
TraesCS6B02G559300LC	TraesCS2B02G385400	0.92	545				TraesCS6A02G178600LC
TraesCS3B02G407300	TraesCS2B02G385400	0.92	592				TraesCS6B02G161600
TraesCS7D02G513100	TraesCS2B02G385400	0.92	321				TraesCS7D02G249600
TraesCS2B02G385400	TraesCS1D02G175000	0.92	550				TraesCS5D02G131900
TraesCS2B02G385400	TraesCS2B02G326700	0.92	382				TraesCS3B02G254700LC
TraesCS5A02G396800LC	TraesCS2B02G385400	0.92	510				TraesCS4B02G059400
TraesCS5B02G010900	TraesCS2B02G385400	0.92	397				TraesCS6A02G327700
TraesCS6A02G604800LC	TraesCS2B02G385400	0.92	561				TraesCS6D02G317500
TraesCS2B02G385400	TraesCS1A02G239000	0.92	74				TraesCS4D02G150800
TraesCS3B02G188600	TraesCS2B02G385400	0.92	514				TraesCS3B02G098000
TraesCS2D02G238500	TraesCS2B02G385400	0.92	168				TraesCS5D02G365600
TraesCS6D02G252700	TraesCS2B02G385400	0.92	525				TraesCS5A02G495100
TraesCS5B02G177200	TraesCS2B02G385400	0.92	369				TraesCSU02G668300LC
TraesCS2D02G455600	TraesCS2B02G385400	0.92	203				TraesCS6A02G372100
TraesCS3B02G020500	TraesCS2B02G385400	0.92	468				TraesCS6A02G293400
TraesCS6B02G191900	TraesCS2B02G385400	0.92	191				TraesCS2A02G527800
TraesCS7A02G385000	TraesCS2B02G385400	0.92	644				TraesCS5D02G168790
TraesCS2B02G385400	TraesCS1D02G075900	0.92	436				TraesCSU02G269100
TraesCS2B02G385400	TraesCS2A02G183400	0.92	303				TraesCS7D02G321000LC
TraesCS2B02G385400	TraesCS2A02G272400	0.92	528				TraesCS2B02G529900
TraesCS3A02G190800	TraesCS2B02G385400	0.92	555				TraesCS6A02G386500
TraesCS7D02G347500	TraesCS2B02G385400	0.92	480				TraesCS2D02G053400
TraesCS2B02G385400	TraesCS2A02G353900	0.92	275				TraesCS5B02G080500LC
TraesCS2D02G394100	TraesCS2B02G385400	0.92	467				TraesCS4B02G149100LC
TraesCS2D02G683400LC	TraesCS2B02G385400	0.92	436				TraesCS7B02G146200
TraesCS2B02G385400	TraesCS1D02G352900	0.92	232				TraesCS2A02G427600
TraesCS7B02G360800	TraesCS2B02G385400	0.92	466				TraesCS6D02G065600
TraesCS2B02G385400	TraesCS1B02G035300LC	0.92	614				TraesCS4A02G022100
TraesCS2B02G546500	TraesCS2B02G385400	0.92	631				TraesCS2A02G501900
TraesCS2B02G521900LC	TraesCS2B02G385400	0.92	478				TraesCS6A02G027900
TraesCS2B02G385400	TraesCS2B02G357700	0.92	580				TraesCS2D02G136200
TraesCS2D02G328000	TraesCS2B02G385400	0.92	546				TraesCS5D02G612100LC
TraesCS6B02G336800	TraesCS2B02G385400	0.92	689				TraesCS7D02G549100
TraesCS3A02G041800	TraesCS2B02G385400	0.92	470				TraesCS3D02G628300LC
TraesCS2B02G385400	TraesCS2A02G264700	0.92	618				TraesCS4A02G156100
TraesCS7D02G578800LC	TraesCS2B02G385400	0.92	462				TraesCS2B02G329600
TraesCS4A02G734010LC	TraesCS2B02G385400	0.92	506				TraesCS7A02G560200
TraesCS7B02G069700	TraesCS2B02G385400	0.92	469				TraesCS5A02G321200LC
TraesCS2B02G385400	TraesCS1A02G252700	0.92	665				TraesCS2D02G254700
TraesCS3B02G641300LC	TraesCS2B02G385400	0.92	475				TraesCS4D02G031900LC
TraesCS7B02G373400LC	TraesCS2B02G385400	0.92	637				TraesCS2D02G065100
TraesCS7A02G282100	TraesCS2B02G385400	0.92	696				TraesCS2B02G078900
TraesCS2B02G385400	TraesCS2A02G083100LC	0.92	484				TraesCS3D02G428100
TraesCS4D02G268500	TraesCS2B02G385400	0.92	446				TraesCS3A02G332500
TraesCS2B02G385400	TraesCS1B02G345800	0.92	672				TraesCS5A02G408000
TraesCS4D02G348600	TraesCS2B02G385400	0.92	604				TraesCS6A02G053000
TraesCS3B02G293900	TraesCS2B02G385400	0.92	373				TraesCS2D02G271800
TraesCS3D02G022000	TraesCS2B02G385400	0.92	480				TraesCS6A02G266800
TraesCS3B02G017400	TraesCS2B02G385400	0.92	624				TraesCS5A02G423600
TraesCS2B02G385400	TraesCS1D02G253800	0.92	638				TraesCS5B02G083300
TraesCS4A02G203400	TraesCS2B02G385400	0.92	389				TraesCS7B02G430600
TraesCS2B02G385400	TraesCS2A02G376600	0.92	680				TraesCS6B02G386400
TraesCS2B02G385400	TraesCS2A02G145900	0.92	541				TraesCS7D02G132900
TraesCS6A02G385800	TraesCS2B02G385400	0.92	423				TraesCS6A02G057900
TraesCS7D02G314600	TraesCS2B02G385400	0.92	574				TraesCS4B02G108100
TraesCS7D02G543800	TraesCS2B02G385400	0.92	676				TraesCS4B02G287400
TraesCS6A02G308100	TraesCS2B02G385400	0.92	709				TraesCS3A02G225700
TraesCS5B02G269300	TraesCS2B02G385400	0.92	540				TraesCS2D02G190900
TraesCS5A02G108000	TraesCS2B02G385400	0.92	661				TraesCS6B02G462300
TraesCS5D02G364500	TraesCS2B02G385400	0.92	224				TraesCS4B02G005200
TraesCS3B02G462800	TraesCS2B02G385400	0.92	691				TraesCS2B02G048200
TraesCSU02G529800LC	TraesCS2B02G385400	0.92	230				TraesCS6D02G183500
TraesCS5D02G640000LC	TraesCS2B02G385400	0.92	559				TraesCS2D02G359700
TraesCS5A02G216300LC	TraesCS2B02G385400	0.92	164				TraesCS5B02G529400
TraesCSU02G097100	TraesCS2B02G385400	0.92	499				TraesCS4A02G225100
TraesCS5D02G518800	TraesCS2B02G385400	0.92	543				TraesCS3A02G435300
TraesCS4A02G221400	TraesCS2B02G385400	0.92	255				TraesCS2A02G527900
TraesCS2D02G385300	TraesCS2B02G385400	0.92	737				TraesCS6B02G244500LC
TraesCS4D02G223400	TraesCS2B02G385400	0.92	616				TraesCS2B02G157600
TraesCS5A02G357300	TraesCS2B02G385400	0.92	206				TraesCS7A02G228300
TraesCS2B02G385400	TraesCS2A02G235000	0.92	718				TraesCS5B02G492900
TraesCS2B02G385400	TraesCS2A02G139200	0.92	99				TraesCS5D02G027900LC
TraesCS6B02G109300	TraesCS2B02G385400	0.92	280				TraesCS3D02G053500
TraesCS2B02G385400	TraesCS2A02G355600	0.92	557				TraesCS4D02G323400
TraesCS3B02G399100	TraesCS2B02G385400	0.92	493				TraesCS5D02G181000
TraesCS5D02G122700	TraesCS2B02G385400	0.92	694				TraesCS2B02G209700
TraesCS4B02G067300	TraesCS2B02G385400	0.92	631				TraesCS5D02G013600LC
TraesCS3D02G486900LC	TraesCS2B02G385400	0.92	630				TraesCS3A02G158900LC
TraesCS7D02G408400	TraesCS2B02G385400	0.92	293				TraesCS7B02G046600
TraesCS2D02G021000	TraesCS2B02G385400	0.92	656				TraesCS2A02G555300
TraesCS7A02G058100	TraesCS2B02G385400	0.92	508				TraesCS6A02G304800
TraesCS6B02G113200	TraesCS2B02G385400	0.92	758				TraesCS2D02G557200
TraesCS2B02G385400	TraesCS1D02G088900LC	0.92	577				TraesCS3A02G143200
TraesCS4B02G037400	TraesCS2B02G385400	0.92	578				TraesCS2B02G290700
TraesCS4B02G156500	TraesCS2B02G385400	0.92	657				TraesCS3A02G135200LC
TraesCS3B02G566000	TraesCS2B02G385400	0.92	742				TraesCS2A02G546500
TraesCS6B02G182800	TraesCS2B02G385400	0.92	383				TraesCS5D02G223800LC
TraesCSU02G269500	TraesCS2B02G385400	0.92	602				TraesCS3D02G234600
TraesCS7D02G171900LC	TraesCS2B02G385400	0.92	535				TraesCS6D02G058200
TraesCS3A02G366400LC	TraesCS2B02G385400	0.92	672				TraesCS3B02G167100
TraesCS4B02G335600	TraesCS2B02G385400	0.92	455				TraesCS5B02G042900
TraesCS4D02G361400LC	TraesCS2B02G385400	0.92	513				TraesCS5D02G553500LC
TraesCS6A02G234900	TraesCS2B02G385400	0.92	765				TraesCS6B02G294200
TraesCSU02G265100	TraesCS2B02G385400	0.92	598				TraesCS6A02G321600
TraesCS3B02G185700	TraesCS2B02G385400	0.92	589				TraesCS4B02G608800LC
TraesCS2D02G150500	TraesCS2B02G385400	0.92	579				TraesCS7D02G351200
TraesCS5D02G209100	TraesCS2B02G385400	0.92	557				TraesCS2B02G404600
TraesCS5B02G501800	TraesCS2B02G385400	0.92	726				TraesCSU02G334400LC
TraesCS6B02G464400	TraesCS2B02G385400	0.92	306				TraesCS4B02G133200LC
TraesCS7B02G320200	TraesCS2B02G385400	0.92	691				TraesCS6B02G242800
TraesCS3A02G241500	TraesCS2B02G385400	0.92	253				TraesCS6A02G412900
TraesCS4D02G309400	TraesCS2B02G385400	0.92	697				TraesCS2A02G705400LC
TraesCS2B02G553500	TraesCS2B02G385400	0.92	733				TraesCS5A02G077900
TraesCSU02G560900LC	TraesCS2B02G385400	0.92	331				TraesCS2D02G322900
TraesCS2B02G385400	TraesCS2A02G423700	0.92	394				TraesCS2A02G582100LC
TraesCS2D02G502400	TraesCS2B02G385400	0.92	400				TraesCS4D02G279900
TraesCS2B02G385400	TraesCS2A02G121300LC	0.92	92				TraesCSU02G387600LC
TraesCS6B02G136700	TraesCS2B02G385400	0.92	463				TraesCS6B02G425600
TraesCS7B02G665600LC	TraesCS2B02G385400	0.92	130				TraesCS4B02G326400
TraesCS5A02G069000LC	TraesCS2B02G385400	0.92	84				TraesCS3D02G060600
TraesCS3A02G028700	TraesCS2B02G385400	0.92	752				TraesCS3D02G179700
TraesCS4B02G374100	TraesCS2B02G385400	0.92	438				TraesCS7B02G139600
TraesCS2B02G385400	TraesCS1D02G088700LC	0.92	645				TraesCS6D02G284000
TraesCS2B02G385400	TraesCS1A02G369800	0.92	542				TraesCS6A02G045800
TraesCS2D02G074900LC	TraesCS2B02G385400	0.92	731				TraesCS7D02G419700
TraesCS5A02G456000	TraesCS2B02G385400	0.92	701				TraesCS5B02G135000
TraesCS2B02G385400	TraesCS1B02G092200	0.92	618				TraesCS2D02G678300LC
TraesCS3A02G407200	TraesCS2B02G385400	0.92	784				TraesCSU02G259600
TraesCS2B02G385400	TraesCS1B02G182400	0.92	658				TraesCS2A02G423700
TraesCS2B02G385400	TraesCS1A02G298100	0.92	220				TraesCS5B02G468800
TraesCS2B02G417300	TraesCS2B02G385400	0.92	213				TraesCS4A02G253200
TraesCS4A02G303400	TraesCS2B02G385400	0.92	784				TraesCS4B02G236000
TraesCS7A02G328700	TraesCS2B02G385400	0.92	464				TraesCS7A02G133300
TraesCS2B02G385400	TraesCS1D02G239200	0.92	360				TraesCS2B02G067100
TraesCS2D02G519500	TraesCS2B02G385400	0.92	754				TraesCS6A02G293200
TraesCS2B02G385400	TraesCS2B02G329600	0.92	389				TraesCS4B02G097100
TraesCS5A02G528900	TraesCS2B02G385400	0.92	307				TraesCSU02G620300LC
TraesCS2B02G385400	TraesCS1D02G113400	0.92	493				TraesCS5D02G388700LC
TraesCS5D02G566200LC	TraesCS2B02G385400	0.92	635				TraesCS5B02G514000
TraesCS7A02G385700	TraesCS2B02G385400	0.92	723				TraesCS3A02G044000
TraesCS5D02G312300LC	TraesCS2B02G385400	0.92	754				TraesCS2B02G287600
TraesCS3A02G303500	TraesCS2B02G385400	0.92	92				TraesCS3D02G130200
TraesCS7A02G339800	TraesCS2B02G385400	0.92	471				TraesCS7D02G321900LC
TraesCS4A02G353400	TraesCS2B02G385400	0.92	588				TraesCS7D02G304100
TraesCS6D02G331800LC	TraesCS2B02G385400	0.92	614				TraesCS4A02G134100
TraesCS4B02G036000LC	TraesCS2B02G385400	0.92	639				TraesCS4D02G223500
TraesCS2B02G385400	TraesCS1D02G281700LC	0.92	645				TraesCS2D02G383800
TraesCS3B02G835300LC	TraesCS2B02G385400	0.92	645				TraesCS3D02G524200
TraesCS2B02G385400	TraesCS2A02G133900	0.92	630				TraesCS4A02G435800LC
TraesCS7B02G373300LC	TraesCS2B02G385400	0.92	649				TraesCS7B02G481100
TraesCS6A02G100300	TraesCS2B02G385400	0.92	632				TraesCS5D02G545300LC
TraesCS2D02G136700LC	TraesCS2B02G385400	0.92	641				TraesCS7B02G059800
TraesCS7D02G490800	TraesCS2B02G385400	0.92	476				TraesCS3B02G096500
TraesCS2B02G385400	TraesCS1A02G298800	0.92	780				TraesCS3B02G555500
TraesCS5B02G052700	TraesCS2B02G385400	0.92	740				TraesCS6D02G135800
TraesCS6D02G217500	TraesCS2B02G385400	0.92	775				TraesCS5A02G524200
TraesCS2B02G385400	TraesCS2A02G124400	0.92	772				TraesCS3A02G723400LC
TraesCS3B02G574300	TraesCS2B02G385400	0.92	753				TraesCS6A02G337000
TraesCS3D02G514100	TraesCS2B02G385400	0.92	734				TraesCS6A02G086600
TraesCS3D02G391600	TraesCS2B02G385400	0.92	529				TraesCS4A02G080900
TraesCS5D02G470300	TraesCS2B02G385400	0.92	453				TraesCS5D02G550000LC
TraesCS7A02G269400	TraesCS2B02G385400	0.92	507				TraesCS5D02G229900
TraesCS3B02G050500	TraesCS2B02G385400	0.92	187				TraesCS7B02G489800
TraesCS2B02G385400	TraesCS2A02G517900	0.92	764				TraesCS6B02G432200
TraesCS2B02G385400	TraesCS1B02G405000	0.92	447				TraesCSU02G580000LC
TraesCS2B02G385400	TraesCS1D02G252400	0.92	818				TraesCS4D02G286200
TraesCS5D02G482400LC	TraesCS2B02G385400	0.92	566				TraesCS2B02G351500
TraesCS2B02G385400	TraesCS1D02G434800	0.92	334				TraesCS3D02G053300LC
TraesCS2B02G385400	TraesCS2A02G225300	0.92	658				TraesCS4B02G221100
TraesCS7B02G613900LC	TraesCS2B02G385400	0.92	568				TraesCS6B02G325200
TraesCS6A02G154800	TraesCS2B02G385400	0.92	316				TraesCS5A02G498500
TraesCS2D02G010800	TraesCS2B02G385400	0.92	118				TraesCS3B02G624100LC
TraesCS7A02G371700	TraesCS2B02G385400	0.92	797				TraesCS3A02G509000
TraesCS3B02G220200	TraesCS2B02G385400	0.92	651				TraesCS4D02G061200
TraesCS6B02G310700	TraesCS2B02G385400	0.92	793				TraesCS7D02G323400
TraesCS2B02G385400	TraesCS1A02G439800	0.92	675				TraesCS7B02G098800LC
TraesCS5B02G535000	TraesCS2B02G385400	0.92	613				TraesCS5B02G439100
TraesCS3A02G260700	TraesCS2B02G385400	0.92	617				TraesCS2D02G302800
TraesCS2B02G604500	TraesCS2B02G385400	0.91	326				TraesCS7A02G386300
TraesCS5B02G068100	TraesCS2B02G385400	0.91	447				TraesCS6A02G353700
TraesCS6B02G171400	TraesCS2B02G385400	0.91	322				TraesCS5A02G177700
TraesCS2B02G618000	TraesCS2B02G385400	0.91	491				TraesCS7A02G161500
TraesCS3D02G360300	TraesCS2B02G385400	0.91	545				TraesCS7A02G218100LC
TraesCS2B02G385400	TraesCS1A02G030000	0.91	814				TraesCS7D02G492300
TraesCS2B02G385400	TraesCS2A02G582100LC	0.91	456				TraesCS4B02G380200
TraesCS4A02G255500	TraesCS2B02G385400	0.91	490				TraesCS6A02G180500
TraesCS2D02G373000	TraesCS2B02G385400	0.91	778				TraesCS7A02G467100
TraesCS2B02G732100LC	TraesCS2B02G385400	0.91	673				TraesCS5D02G413300
TraesCS7A02G575800LC	TraesCS2B02G385400	0.91	673				TraesCS4D02G034700
TraesCS4B02G129700	TraesCS2B02G385400	0.91	826				TraesCS5A02G546500
TraesCS5A02G499000LC	TraesCS2B02G385400	0.91	781				TraesCS7D02G471600
TraesCS5D02G366400	TraesCS2B02G385400	0.91	309				TraesCS6D02G204200
TraesCS6A02G257000	TraesCS2B02G385400	0.91	831				TraesCS5B02G408100
TraesCS7B02G167600	TraesCS2B02G385400	0.91	745				TraesCS5A02G403300
TraesCS6B02G116200	TraesCS2B02G385400	0.91	741				TraesCS6D02G123900
TraesCS7B02G365500	TraesCS2B02G385400	0.91	806				TraesCS5B02G240600
TraesCS2B02G385400	TraesCS1D02G224500	0.91	428				TraesCS6D02G317900
TraesCSU02G436600LC	TraesCS2B02G385400	0.91	295				TraesCS6B02G367600
TraesCS2B02G385400	TraesCS2A02G582400	0.91	338				TraesCS5D02G484500
TraesCS6B02G353700	TraesCS2B02G385400	0.91	256				TraesCS5A02G420800
TraesCS5B02G350400	TraesCS2B02G385400	0.91	546				TraesCSU02G056800
TraesCS7D02G103500	TraesCS2B02G385400	0.91	859				TraesCS5A02G498700
TraesCS4B02G108200	TraesCS2B02G385400	0.91	713				TraesCS5B02G171100
TraesCS6D02G370500	TraesCS2B02G385400	0.91	585				TraesCS6A02G286800
TraesCS7D02G155700LC	TraesCS2B02G385400	0.91	728				TraesCS5A02G545700
TraesCS2B02G385400	TraesCS2B02G210000	0.91	370				TraesCS6D02G275700
TraesCS7D02G226300	TraesCS2B02G385400	0.91	545				TraesCS6D02G387300
TraesCS2D02G501700	TraesCS2B02G385400	0.91	803				TraesCS5A02G168600
TraesCS2B02G385400	TraesCS1B02G307600	0.91	228				TraesCS5B02G322900
TraesCS7B02G142700	TraesCS2B02G385400	0.91	828				TraesCS7A02G343000LC
TraesCS2B02G455900	TraesCS2B02G385400	0.91	856				TraesCS6D02G371100
TraesCS5D02G010600LC	TraesCS2B02G385400	0.91	578				TraesCS6B02G315800
TraesCS2B02G385400	TraesCS1B02G079000LC	0.91	778				TraesCS7D02G255400
TraesCS2B02G385400	TraesCS1D02G409500LC	0.91	666				TraesCS5A02G454900
TraesCS4A02G203800	TraesCS2B02G385400	0.91	555				TraesCS5D02G549400
TraesCS7B02G179200	TraesCS2B02G385400	0.91	872				TraesCS6A02G258500
TraesCS2B02G385400	TraesCS1A02G407600	0.91	791				TraesCS7D02G249300
TraesCS2B02G385400	TraesCS1D02G184400	0.91	519				TraesCS7A02G610000LC
TraesCS5A02G000700	TraesCS2B02G385400	0.91	690				TraesCS5A02G154700
TraesCS6D02G189400	TraesCS2B02G385400	0.91	334				TraesCS6B02G509200LC
TraesCS2D02G311100	TraesCS2B02G385400	0.91	415				TraesCS5A02G041600
TraesCS3B02G255800LC	TraesCS2B02G385400	0.91	640				TraesCS5D02G457400
TraesCS7D02G161000	TraesCS2B02G385400	0.91	874				TraesCS7A02G504900
TraesCS6D02G243900	TraesCS2B02G385400	0.91	717				TraesCS7B02G435700LC
TraesCS2D02G594200LC	TraesCS2B02G385400	0.91	779				TraesCS4D02G158900
TraesCS7B02G054400	TraesCS2B02G385400	0.91	543				TraesCS5D02G178200
TraesCS3A02G084900	TraesCS2B02G385400	0.91	900				TraesCS6D02G502200LC
TraesCS2B02G443300	TraesCS2B02G385400	0.91	468				TraesCSU02G263800
TraesCS2B02G385400	TraesCS1D02G449000	0.91	612				TraesCS5D02G471500
TraesCS4A02G286700	TraesCS2B02G385400	0.91	828				TraesCSU02G272400
TraesCS2B02G530000	TraesCS2B02G385400	0.91	500				TraesCS7D02G123900
TraesCS2B02G385400	TraesCS2A02G501200	0.91	781				TraesCS5D02G458200
TraesCS4A02G320200	TraesCS2B02G385400	0.91	608				TraesCS6D02G079600
TraesCSU02G539000LC	TraesCS2B02G385400	0.91	589				TraesCS5A02G227500
TraesCS4A02G032900	TraesCS2B02G385400	0.91	481				TraesCSU02G599100LC
TraesCS6B02G358900	TraesCS2B02G385400	0.91	525				TraesCS7D02G255100
TraesCS2B02G385400	TraesCS1A02G179500	0.91	489				TraesCS6D02G195400
TraesCS2B02G416100	TraesCS2B02G385400	0.91	574				TraesCS5A02G173700
TraesCS7A02G525400	TraesCS2B02G385400	0.91	567				TraesCS6D02G267500
TraesCS6A02G389300	TraesCS2B02G385400	0.91	154				TraesCS6D02G378200LC
TraesCS5B02G269400	TraesCS2B02G385400	0.91	797				TraesCS6D02G220500
TraesCS5A02G669800LC	TraesCS2B02G385400	0.91	158				TraesCS7B02G227200
TraesCS3A02G258300	TraesCS2B02G385400	0.91	688				TraesCS5D02G655900LC
TraesCS2B02G385400	TraesCS1A02G180800	0.91	777				TraesCS7A02G160300
TraesCS2D02G300000	TraesCS2B02G385400	0.91	591				TraesCSU02G130400
TraesCS2B02G385400	TraesCS2A02G324500	0.91	563				TraesCS6A02G231300
TraesCS2B02G385400	TraesCS1A02G420900	0.91	722				TraesCS7B02G196800
TraesCS3A02G516500	TraesCS2B02G385400	0.91	881				TraesCS6B02G320900
TraesCS6D02G283300	TraesCS2B02G385400	0.91	912				TraesCS6B02G115200
TraesCS2B02G385400	TraesCS2A02G523500	0.91	817				TraesCS4D02G093500
TraesCS2B02G385400	TraesCS2A02G501900	0.91	496				TraesCS5D02G465300
TraesCS2B02G385400	TraesCS1A02G385300LC	0.91	772				TraesCS7A02G440100
TraesCS3B02G148400	TraesCS2B02G385400	0.91	429				TraesCS5A02G420700
TraesCS3B02G271300	TraesCS2B02G385400	0.91	512				TraesCS7D02G322100
TraesCS5B02G617500LC	TraesCS2B02G385400	0.91	209				TraesCSU02G587000LC
TraesCS2B02G385400	TraesCS1B02G263900	0.91	795				TraesCS5D02G481500
TraesCS3B02G168000	TraesCS2B02G385400	0.91	769				TraesCS4D02G263400
TraesCS5D02G100200	TraesCS2B02G385400	0.91	603				TraesCS5D02G164800
TraesCS7D02G382900	TraesCS2B02G385400	0.91	619				TraesCS6B02G245100
TraesCS3B02G453600	TraesCS2B02G385400	0.91	793				TraesCS7A02G155700
TraesCS4A02G472500	TraesCS2B02G385400	0.91	902				TraesCS7B02G248500
TraesCS7B02G251400	TraesCS2B02G385400	0.91	541				TraesCS5A02G271400
TraesCS7D02G398300	TraesCS2B02G385400	0.91	263				TraesCS5D02G546900LC
TraesCS2B02G385400	TraesCS1D02G109900	0.91	886				TraesCS6B02G402800
TraesCS4B02G083600	TraesCS2B02G385400	0.91	944				TraesCS5A02G402600
TraesCS7D02G016800	TraesCS2B02G385400	0.91	914				TraesCS5D02G511000LC
TraesCS6A02G130900	TraesCS2B02G385400	0.91	946				TraesCS5A02G301100
TraesCS2B02G385400	TraesCS1D02G074300	0.91	312				TraesCS4D02G198900
TraesCS2B02G385400	TraesCS1A02G384500	0.91	849				TraesCS5D02G552200
TraesCS3B02G441000	TraesCS2B02G385400	0.91	909				TraesCS5D02G418300
TraesCS3B02G119800	TraesCS2B02G385400	0.91	303				TraesCS6A02G354400
TraesCS2B02G385400	TraesCS1B02G125400	0.91	468				TraesCS4D02G323200
TraesCS4D02G129300	TraesCS2B02G385400	0.91	920				TraesCS7D02G407100
TraesCS3D02G424900LC	TraesCS2B02G385400	0.91	139				TraesCS5A02G459200
TraesCS3A02G397700	TraesCS2B02G385400	0.91	520				TraesCS7B02G034400
TraesCS5D02G118700	TraesCS2B02G385400	0.91	374				TraesCS5D02G238000
TraesCS4A02G160000	TraesCS2B02G385400	0.91	594				TraesCS5D02G656000LC
TraesCS4D02G061100	TraesCS2B02G385400	0.91	591				TraesCS7D02G108200
TraesCS6B02G268000	TraesCS2B02G385400	0.91	749				TraesCS5D02G479700
TraesCS7A02G020500	TraesCS2B02G385400	0.91	932				TraesCS7B02G276200
TraesCS3D02G136800	TraesCS2B02G385400	0.91	938				TraesCS6D02G336000
TraesCS6D02G088200LC	TraesCS2B02G385400	0.91	784				TraesCS5D02G414900
TraesCS7A02G574900LC	TraesCS2B02G385400	0.91	705				TraesCS6A02G265400
TraesCS2B02G385400	TraesCS1A02G073500	0.91	537				TraesCS7B02G226200
TraesCS2B02G385400	TraesCS2A02G121400LC	0.91	395				TraesCS6A02G327800
TraesCS2B02G385400	TraesCS1B02G132100	0.91	630				TraesCSU02G069100LC
TraesCS6B02G402300	TraesCS2B02G385400	0.91	629				TraesCS5A02G233500
TraesCS5B02G115300	TraesCS2B02G385400	0.91	912				TraesCS7A02G506000
TraesCS6B02G246500	TraesCS2B02G385400	0.91	245				TraesCS7B02G443200
TraesCS4B02G269300	TraesCS2B02G385400	0.91	680				TraesCS4D02G177800
TraesCS2B02G758400LC	TraesCS2B02G385400	0.91	751				TraesCS7B02G228500
TraesCS3D02G214600	TraesCS2B02G385400	0.91	917				TraesCS5B02G304800
TraesCS2B02G385400	TraesCS1D02G426500	0.91	453				TraesCS7D02G018700
TraesCS2B02G385400	TraesCS1A02G383200	0.91	888				TraesCS6D02G386900LC
TraesCS2B02G385400	TraesCS2A02G413700	0.91	922				TraesCS4D02G147100
TraesCS7A02G338800	TraesCS2B02G385400	0.91	290				TraesCS7D02G282400LC
TraesCS3A02G426600	TraesCS2B02G385400	0.91	932				TraesCS7D02G344700
TraesCS5B02G471700	TraesCS2B02G385400	0.91	959				TraesCS7D02G184300
TraesCS2B02G385400	TraesCS1A02G418800	0.91	483				TraesCS7B02G290900
TraesCS2B02G385400	TraesCS1A02G539900LC	0.91	717				TraesCS4D02G115600
TraesCS4B02G062100	TraesCS2B02G385400	0.91	585				TraesCS4D02G172800
TraesCS3B02G254000LC	TraesCS2B02G385400	0.91	710				TraesCS7D02G467500
TraesCS7B02G107100	TraesCS2B02G385400	0.91	569				TraesCSU02G553900LC
TraesCS2B02G385400	TraesCS2A02G090000LC	0.91	777				TraesCS6D02G031100
TraesCS7B02G183700	TraesCS2B02G385400	0.91	917				TraesCS6B02G251100
TraesCS4D02G199300	TraesCS2B02G385400	0.91	629				TraesCS7B02G329500
TraesCS7D02G381600	TraesCS2B02G385400	0.91	783				TraesCS5A02G058000
TraesCS3D02G255200	TraesCS2B02G385400	0.91	567				TraesCS5B02G464100
TraesCS6D02G350000	TraesCS2B02G385400	0.91	711				TraesCS6D02G162200
TraesCS6D02G299200	TraesCS2B02G385400	0.91	982				TraesCS6A02G173100
TraesCS5D02G528500	TraesCS2B02G385400	0.91	816				TraesCS6B02G162800
TraesCS5A02G386900	TraesCS2B02G385400	0.91	801				TraesCS5B02G093600
TraesCSU02G062000	TraesCS2B02G385400	0.91	874				TraesCS5D02G412600
TraesCS7A02G484200	TraesCS2B02G385400	0.91	817				TraesCS5A02G468600
TraesCS5B02G388200	TraesCS2B02G385400	0.91	538				TraesCS6D02G291600
TraesCS5B02G359800	TraesCS2B02G385400	0.91	228				TraesCS6B02G239000
TraesCS4D02G124000	TraesCS2B02G385400	0.91	904				TraesCS5D02G098400
TraesCS5D02G032189	TraesCS2B02G385400	0.91	180				TraesCS5D02G239500
TraesCS2D02G254500	TraesCS2B02G385400	0.91	814				TraesCS7A02G266500
TraesCS5D02G118500	TraesCS2B02G385400	0.91	975				TraesCS6D02G291500
TraesCS3B02G222700	TraesCS2B02G385400	0.91	939				TraesCS5A02G258200
TraesCS2B02G385400	TraesCS1D02G177800	0.91	737				TraesCS5A02G546100
TraesCS6B02G352400	TraesCS2B02G385400	0.91	987				TraesCS7B02G382800
TraesCSU02G646200LC	TraesCS2B02G385400	0.91	778				TraesCS7B02G199200
TraesCS7D02G231200	TraesCS2B02G385400	0.91	817				TraesCS5B02G099300
TraesCS2B02G385400	TraesCS1A02G255100LC	0.91	153				TraesCSU02G132300
TraesCS2D02G229600	TraesCS2B02G385400	0.91	964				TraesCS7A02G460600
TraesCS5B02G036800	TraesCS2B02G385400	0.91	969				TraesCS6A02G050000
TraesCS2D02G399300	TraesCS2B02G385400	0.91	399				TraesCS5A02G229500
TraesCS5B02G161000	TraesCS2B02G385400	0.91	835				TraesCS5B02G409700
TraesCS7B02G329800	TraesCS2B02G385400	0.91	773				TraesCS5B02G174000
TraesCS7D02G388600	TraesCS2B02G385400	0.91	391				TraesCS6D02G301300
TraesCS7A02G237000	TraesCS2B02G385400	0.91	1022				TraesCS7D02G062900
TraesCS7B02G289200	TraesCS2B02G385400	0.91	708				TraesCS5A02G228100
TraesCSU02G630300LC	TraesCS2B02G385400	0.91	883				TraesCS5B02G257400
TraesCS2D02G667000LC	TraesCS2B02G385400	0.91	220				TraesCS7D02G261400
TraesCS2B02G385400	TraesCS2A02G479100	0.91	301				TraesCS5A02G106100
TraesCS2B02G385400	TraesCS1A02G111900	0.91	640				TraesCS5D02G105500
TraesCS7B02G481800	TraesCS2B02G385400	0.91	820				TraesCS5A02G394400
TraesCS4A02G240300	TraesCS2B02G385400	0.91	573				TraesCS6D02G287200
TraesCS4D02G423900LC	TraesCS2B02G385400	0.91	438				TraesCS6D02G203800
TraesCS2B02G385400	TraesCS1A02G007800	0.91	436				TraesCS7D02G092800
TraesCS7D02G203300	TraesCS2B02G385400	0.91	633				TraesCS5D02G379500
TraesCS6B02G050900	TraesCS2B02G385400	0.91	625				TraesCS7D02G484400
TraesCSU02G316500LC	TraesCS2B02G385400	0.91	354				TraesCS6D02G218200
TraesCS4B02G193400	TraesCS2B02G385400	0.91	934				TraesCSU02G019900
TraesCS7D02G255800	TraesCS2B02G385400	0.91	907
TraesCS2B02G532600	TraesCS2B02G385400	0.91	305
TraesCS3B02G153900	TraesCS2B02G385400	0.91	992
TraesCS4B02G203100	TraesCS2B02G385400	0.91	1000
TraesCS2D02G132900	TraesCS2B02G385400	0.91	581
TraesCS3A02G506200	TraesCS2B02G385400	0.91	927
TraesCS4A02G334400	TraesCS2B02G385400	0.91	457
TraesCS6A02G192800	TraesCS2B02G385400	0.91	984
TraesCS2D02G391800	TraesCS2B02G385400	0.91	669
TraesCS3A02G024200	TraesCS2B02G385400	0.91	768
TraesCS6B02G323400	TraesCS2B02G385400	0.91	631
TraesCSU02G624900LC	TraesCS2B02G385400	0.91	887
TraesCS5D02G048500	TraesCS2B02G385400	0.91	772
TraesCS3B02G305300	TraesCS2B02G385400	0.91	766
TraesCS2B02G385400	TraesCS2A02G393900	0.91	733
TraesCS2B02G385400	TraesCS2B02G360500	0.91	703
TraesCS2B02G385400	TraesCS1B02G491600LC	0.91	979
TraesCS4D02G009100	TraesCS2B02G385400	0.91	1037
TraesCS5A02G110300	TraesCS2B02G385400	0.91	1002
TraesCS7B02G339200	TraesCS2B02G385400	0.91	366
TraesCS2B02G385400	TraesCS2A02G042500	0.91	583
TraesCS2B02G393700	TraesCS2B02G385400	0.91	901
TraesCS7A02G045800	TraesCS2B02G385400	0.91	649
TraesCS6A02G282300	TraesCS2B02G385400	0.91	996
TraesCS4B02G017500LC	TraesCS2B02G385400	0.91	570
TraesCS2D02G231200	TraesCS2B02G385400	0.91	875
TraesCS2B02G385400	TraesCS2A02G546500	0.91	459
TraesCS2B02G385400	TraesCS1A02G254400	0.91	992
TraesCS6D02G238300	TraesCS2B02G385400	0.91	1015
TraesCS5B02G425900	TraesCS2B02G385400	0.91	923
TraesCS2B02G385400	TraesCS1A02G408900	0.91	788
TraesCS3A02G369900	TraesCS2B02G385400	0.91	685
TraesCS3A02G054800	TraesCS2B02G385400	0.91	346
TraesCS4A02G041000	TraesCS2B02G385400	0.91	877
TraesCS4A02G024500	TraesCS2B02G385400	0.91	917
TraesCS3B02G018400	TraesCS2B02G385400	0.91	848
TraesCS2B02G385400	TraesCS1B02G088400	0.9	1053
TraesCS6B02G265800	TraesCS2B02G385400	0.9	457
TraesCS7A02G335600	TraesCS2B02G385400	0.9	1031
TraesCS4B02G036100LC	TraesCS2B02G385400	0.9	827
TraesCS4B02G223000	TraesCS2B02G385400	0.9	883
TraesCS7B02G429800	TraesCS2B02G385400	0.9	701
TraesCS6A02G382400	TraesCS2B02G385400	0.9	573
TraesCS3A02G447500	TraesCS2B02G385400	0.9	660
TraesCS7B02G315100	TraesCS2B02G385400	0.9	862
TraesCS3A02G482200LC	TraesCS2B02G385400	0.9	928
TraesCS6B02G117000	TraesCS2B02G385400	0.9	1008
TraesCS5D02G474200	TraesCS2B02G385400	0.9	1041
TraesCS7D02G448000	TraesCS2B02G385400	0.9	687
TraesCS2B02G550200	TraesCS2B02G385400	0.9	993
TraesCS2B02G385400	TraesCS1D02G156100	0.9	802
TraesCS7B02G658700LC	TraesCS2B02G385400	0.9	498
TraesCS2B02G385400	TraesCS2B02G145800	0.9	1004
TraesCS7D02G514400	TraesCS2B02G385400	0.9	681
TraesCS2B02G385400	TraesCS2B02G171300	0.9	854
TraesCS6B02G287700LC	TraesCS2B02G385400	0.9	850
TraesCS5B02G520700	TraesCS2B02G385400	0.9	359
TraesCS7A02G006500	TraesCS2B02G385400	0.9	427
TraesCS5A02G034900LC	TraesCS2B02G385400	0.9	545
TraesCS7A02G460000	TraesCS2B02G385400	0.9	701
TraesCS3D02G243200	TraesCS2B02G385400	0.9	570
TraesCS2B02G385400	TraesCS1A02G418700	0.9	575
TraesCS4A02G232300	TraesCS2B02G385400	0.9	1087
TraesCS2B02G385400	TraesCS1A02G157100	0.9	910
TraesCS7A02G429600	TraesCS2B02G385400	0.9	782
TraesCS6A02G086000	TraesCS2B02G385400	0.9	814
TraesCS2B02G385400	TraesCS2A02G046800	0.9	469
TraesCS5B02G417500	TraesCS2B02G385400	0.9	598
TraesCS3B02G415900	TraesCS2B02G385400	0.9	364
TraesCS3B02G423200LC	TraesCS2B02G385400	0.9	630
TraesCS4D02G156100	TraesCS2B02G385400	0.9	930
TraesCS2D02G311500	TraesCS2B02G385400	0.9	844
TraesCS5B02G213300	TraesCS2B02G385400	0.9	726
TraesCS6D02G202300	TraesCS2B02G385400	0.9	1077
TraesCS5A02G505400	TraesCS2B02G385400	0.9	679
TraesCSU02G077900	TraesCS2B02G385400	0.9	963
TraesCS6A02G365600LC	TraesCS2B02G385400	0.9	493
TraesCS6A02G446900LC	TraesCS2B02G385400	0.9	462
TraesCS2B02G385400	TraesCS1D02G281300LC	0.9	957
TraesCS7D02G343300	TraesCS2B02G385400	0.9	1064
TraesCS3B02G483500	TraesCS2B02G385400	0.9	618
TraesCS5B02G270200	TraesCS2B02G385400	0.9	1028
TraesCS3A02G134200	TraesCS2B02G385400	0.9	985
TraesCS6A02G272700	TraesCS2B02G385400	0.9	685
TraesCS2B02G385400	TraesCS2B02G369600	0.9	1039
TraesCS2D02G340800	TraesCS2B02G385400	0.9	592
TraesCS2B02G385400	TraesCS1B02G190700	0.9	672
TraesCS2B02G411900	TraesCS2B02G385400	0.9	748
TraesCS6B02G354100	TraesCS2B02G385400	0.9	721
TraesCS7A02G111600LC	TraesCS2B02G385400	0.9	491
TraesCS2B02G385400	TraesCS1D02G166100	0.9	1067
TraesCS2B02G385400	TraesCS2A02G465000	0.9	614
TraesCS2B02G385400	TraesCS1B02G265300	0.9	1120
TraesCS2D02G238700	TraesCS2B02G385400	0.9	1077
TraesCSU02G234000	TraesCS2B02G385400	0.9	909
TraesCS7D02G035000	TraesCS2B02G385400	0.9	649
TraesCS5D02G277900	TraesCS2B02G385400	0.9	1049
TraesCS2B02G385400	TraesCS1D02G205600	0.9	581
TraesCS2B02G385400	TraesCS1D02G265800LC	0.9	716
TraesCS5A02G269800	TraesCS2B02G385400	0.9	1064
TraesCS7B02G006600	TraesCS2B02G385400	0.9	1079
TraesCS3B02G422500	TraesCS2B02G385400	0.9	1111
TraesCS2B02G385400	TraesCS2A02G312600	0.9	610
TraesCS6A02G174200	TraesCS2B02G385400	0.9	1078
TraesCS4B02G272400	TraesCS2B02G385400	0.9	682
TraesCS6D02G247900	TraesCS2B02G385400	0.9	867
TraesCS2B02G385400	TraesCS2A02G705400LC	0.9	478
TraesCS5D02G062200	TraesCS2B02G385400	0.9	359
TraesCSU02G203800	TraesCS2B02G385400	0.9	463
TraesCS3A02G243200	TraesCS2B02G385400	0.9	562
TraesCS6A02G319700	TraesCS2B02G385400	0.9	1134
TraesCS2B02G503500	TraesCS2B02G385400	0.9	358
TraesCS7D02G269900	TraesCS2B02G385400	0.9	1047
TraesCS2B02G385400	TraesCS1D02G191700	0.9	954
TraesCS3B02G176000	TraesCS2B02G385400	0.9	907
TraesCS2B02G385400	TraesCS1B02G626300LC	0.9	1008
TraesCS5B02G535500	TraesCS2B02G385400	0.9	710
TraesCS4D02G201800	TraesCS2B02G385400	0.9	1021
TraesCS2B02G385400	TraesCS2A02G287100LC	0.9	685
TraesCS2B02G385400	TraesCS1A02G540800LC	0.9	1031
TraesCS6B02G295300	TraesCS2B02G385400	0.9	203
TraesCS7A02G497200	TraesCS2B02G385400	0.9	484
TraesCS2B02G385400	TraesCS2A02G527800	0.9	460
TraesCS2B02G385400	TraesCS1A02G540700LC	0.9	979
TraesCS3D02G362800	TraesCS2B02G385400	0.9	709
TraesCS3D02G383300	TraesCS2B02G385400	0.9	1109
TraesCS3D02G053400	TraesCS2B02G385400	0.9	984
TraesCS3D02G181400	TraesCS2B02G385400	0.9	1072
TraesCS3A02G593800LC	TraesCS2B02G385400	0.9	677
TraesCS4B02G097000	TraesCS2B02G385400	0.9	411
TraesCS2B02G385400	TraesCS1D02G179900	0.9	781
TraesCSU02G184600LC	TraesCS2B02G385400	0.9	780
TraesCS2B02G385400	TraesCS1D02G411100LC	0.9	1107
TraesCS7B02G523100LC	TraesCS2B02G385400	0.9	540
TraesCS4D02G212000	TraesCS2B02G385400	0.9	1108
TraesCS3D02G100600	TraesCS2B02G385400	0.9	1082
TraesCS2D02G322700	TraesCS2B02G385400	0.9	1030
TraesCS2D02G504900	TraesCS2B02G385400	0.9	799
TraesCS4A02G275200	TraesCS2B02G385400	0.9	715
TraesCS6A02G543800LC	TraesCS2B02G385400	0.9	182
TraesCS4B02G089000	TraesCS2B02G385400	0.9	1158
TraesCS7A02G613500LC	TraesCS2B02G385400	0.9	875
TraesCS5D02G277200	TraesCS2B02G385400	0.9	990
TraesCS5B02G415000	TraesCS2B02G385400	0.9	962
TraesCS7D02G199300	TraesCS2B02G385400	0.9	1190
TraesCS7D02G041100	TraesCS2B02G385400	0.9	758
TraesCS6B02G447700	TraesCS2B02G385400	0.9	1163
TraesCS3A02G418400	TraesCS2B02G385400	0.9	1021
TraesCS5D02G432100	TraesCS2B02G385400	0.9	984
TraesCS3D02G523300	TraesCS2B02G385400	0.9	1028
TraesCS6A02G191000	TraesCS2B02G385400	0.9	438
TraesCS3D02G608300LC	TraesCS2B02G385400	0.9	774
TraesCS4B02G286700	TraesCS2B02G385400	0.9	664
TraesCS6D02G262800	TraesCS2B02G385400	0.9	1078
TraesCS4B02G036200LC	TraesCS2B02G385400	0.9	904
TraesCS7D02G513200	TraesCS2B02G385400	0.9	657
TraesCS5B02G733800LC	TraesCS2B02G385400	0.9	269
TraesCS7B02G547800LC	TraesCS2B02G385400	0.9	1124
TraesCS3D02G339300	TraesCS2B02G385400	0.9	778
TraesCS5A02G236300	TraesCS2B02G385400	0.9	464
TraesCS2B02G385400	TraesCS2A02G344400	0.9	1103
TraesCS4A02G081000	TraesCS2B02G385400	0.9	979
TraesCS6B02G236600	TraesCS2B02G385400	0.9	1155
TraesCSU02G053500	TraesCS2B02G385400	0.9	1165
TraesCS7B02G103200	TraesCS2B02G385400	0.9	1186
TraesCS2D02G478400	TraesCS2B02G385400	0.9	345
TraesCS7B02G022300	TraesCS2B02G385400	0.9	207
TraesCS6B02G199400	TraesCS2B02G385400	0.9	601
TraesCS5B02G324300	TraesCS2B02G385400	0.9	260
TraesCS6A02G403800	TraesCS2B02G385400	0.9	1172
TraesCS2B02G385400	TraesCS1A02G576000LC	0.9	368
TraesCS2B02G385400	TraesCS2A02G527900	0.9	478
TraesCS2A02G368300	TraesCS1A02G110900	0.98	4
TraesCS7B02G283000	TraesCS2A02G368300	0.98	4
TraesCS7D02G377400	TraesCS2A02G368300	0.98	4
TraesCS7A02G381100	TraesCS2A02G368300	0.98	10
TraesCS2D02G179700	TraesCS2A02G368300	0.98	20
TraesCS2A02G368300	TraesCS1D02G112300	0.98	8
TraesCS2A02G368300	TraesCS2A02G172600	0.98	20
TraesCS2A02G368300	TraesCS1B02G786600LC	0.98	6
TraesCS5D02G532100	TraesCS2A02G368300	0.98	28
TraesCS6D02G401200	TraesCS2A02G368300	0.98	8
TraesCS4A02G340600	TraesCS2A02G368300	0.98	27
TraesCS2B02G198900	TraesCS2A02G368300	0.98	19
TraesCS2D02G338500	TraesCS2A02G368300	0.97	19
TraesCS3D02G402500	TraesCS2A02G368300	0.97	44
TraesCS2A02G368300	TraesCS1B02G129000	0.97	22
TraesCS5B02G163500	TraesCS2A02G368300	0.97	19
TraesCS7D02G249200	TraesCS2A02G368300	0.97	11
TraesCS3A02G418300	TraesCS2A02G368300	0.97	38
TraesCS3A02G094900	TraesCS2A02G368300	0.97	60
TraesCS5A02G166100	TraesCS2A02G368300	0.97	18
TraesCS5D02G362300	TraesCS2A02G368300	0.97	26
TraesCS3D02G095100	TraesCS2A02G368300	0.97	23
TraesCS3A02G158800	TraesCS2A02G368300	0.97	36
TraesCS3A02G377600	TraesCS2A02G368300	0.97	39
TraesCS4A02G270400	TraesCS2A02G368300	0.97	41
TraesCS5A02G355000	TraesCS2A02G368300	0.97	20
TraesCS2B02G405600	TraesCS2A02G368300	0.97	70
TraesCS7B02G277300	TraesCS2A02G368300	0.97	33
TraesCS2A02G368300	TraesCS1B02G272700	0.97	72
TraesCS2B02G385400	TraesCS2A02G368300	0.97	9
TraesCS3D02G413800	TraesCS2A02G368300	0.97	86
TraesCS2D02G127200	TraesCS2A02G368300	0.97	28
TraesCS3B02G110400	TraesCS2A02G368300	0.97	67
TraesCS2A02G387800	TraesCS2A02G368300	0.97	100
TraesCS3B02G453500	TraesCS2A02G368300	0.97	60
TraesCS2A02G368300	TraesCS1B02G294600	0.97	60
TraesCS4A02G247600	TraesCS2A02G368300	0.97	61
TraesCS2A02G368300	TraesCS1B02G367300	0.97	64
TraesCS2A02G368300	TraesCS1B02G445200	0.97	77
TraesCS7A02G109300	TraesCS2A02G368300	0.97	55
TraesCS4B02G107500	TraesCS2A02G368300	0.97	59
TraesCS4A02G253300	TraesCS2A02G368300	0.97	47
TraesCS2D02G236100	TraesCS2A02G368300	0.97	115
TraesCS5B02G121300	TraesCS2A02G368300	0.97	30
TraesCS7D02G372200	TraesCS2A02G368300	0.97	51
TraesCS7A02G414600	TraesCS2A02G368300	0.97	75
TraesCS2A02G368300	TraesCS1D02G301100	0.97	119
TraesCS3B02G407300	TraesCS2A02G368300	0.97	89
TraesCS5A02G108000	TraesCS2A02G368300	0.97	100
TraesCS5B02G357200	TraesCS2A02G368300	0.97	28
TraesCS5B02G114900	TraesCS2A02G368300	0.97	142
TraesCS6A02G308100	TraesCS2A02G368300	0.97	137
TraesCS5A02G030400	TraesCS2A02G368300	0.97	89
TraesCS7A02G250500	TraesCS2A02G368300	0.97	48
TraesCS3D02G370700	TraesCS2A02G368300	0.97	23
TraesCS7D02G247600	TraesCS2A02G368300	0.97	89
TraesCS4D02G122800	TraesCS2A02G368300	0.97	126
TraesCS7B02G007200	TraesCS2A02G368300	0.97	82
TraesCS2A02G368300	TraesCS1A02G097000	0.97	141
TraesCS3B02G410400	TraesCS2A02G368300	0.97	54
TraesCS3B02G234200	TraesCS2A02G368300	0.97	56
TraesCS6D02G287300	TraesCS2A02G368300	0.97	157
TraesCS2D02G365100	TraesCS2A02G368300	0.97	11
TraesCS6B02G336800	TraesCS2A02G368300	0.97	157
TraesCS6A02G416000	TraesCS2A02G368300	0.97	43
TraesCS5B02G534400	TraesCS2A02G368300	0.97	140
TraesCS2A02G368300	TraesCS1A02G415200	0.97	116
TraesCS5D02G126600	TraesCS2A02G368300	0.97	71
TraesCS3A02G041800	TraesCS2A02G368300	0.97	47
TraesCS6D02G252700	TraesCS2A02G368300	0.97	59
TraesCS2A02G368300	TraesCS1D02G324700	0.97	73
TraesCS4A02G315700	TraesCS2A02G368300	0.96	174
TraesCS2A02G368300	TraesCS1A02G262100	0.96	146
TraesCS7A02G312700LC	TraesCS2A02G368300	0.96	108
TraesCS4A02G204600	TraesCS2A02G368300	0.96	58
TraesCS3B02G189800	TraesCS2A02G368300	0.96	51
TraesCS2A02G368300	TraesCS1D02G422700	0.96	111
TraesCS6A02G100300	TraesCS2A02G368300	0.96	49
TraesCS6A02G083900	TraesCS2A02G368300	0.96	189
TraesCS2A02G368300	TraesCS2A02G022700	0.96	73
TraesCS2A02G368300	TraesCS1A02G322100	0.96	47
TraesCS6B02G234900	TraesCS2A02G368300	0.96	161
TraesCS2A02G368300	TraesCS1A02G439800	0.96	52
TraesCS4B02G355100	TraesCS2A02G368300	0.96	158
TraesCS7A02G248600	TraesCS2A02G368300	0.96	134
TraesCS3A02G407200	TraesCS2A02G368300	0.96	196
TraesCS3D02G166500	TraesCS2A02G368300	0.96	68
TraesCS2B02G357700	TraesCS2A02G368300	0.96	97
TraesCS2A02G368300	TraesCS1D02G356000	0.96	86
TraesCS2A02G368300	TraesCS1D02G284400	0.96	111
TraesCS2A02G368300	TraesCS1A02G323600	0.96	141
TraesCS2A02G368300	TraesCS1A02G607200LC	0.96	43
TraesCS2A02G523500	TraesCS2A02G368300	0.96	110
TraesCS3D02G436100	TraesCS2A02G368300	0.96	179
TraesCS5D02G038600	TraesCS2A02G368300	0.96	135
TraesCS6D02G077500	TraesCS2A02G368300	0.96	216
TraesCS3D02G261000	TraesCS2A02G368300	0.96	93
TraesCS2D02G385300	TraesCS2A02G368300	0.96	229
TraesCS2A02G368300	TraesCS1D02G449000	0.96	44
TraesCS5D02G170700	TraesCS2A02G368300	0.96	84
TraesCS7D02G104400	TraesCS2A02G368300	0.96	118
TraesCS4D02G041200	TraesCS2A02G368300	0.96	217
TraesCS2A02G368300	TraesCS1B02G409300	0.96	101
TraesCS4B02G067300	TraesCS2A02G368300	0.96	97
TraesCS7D02G297300LC	TraesCS2A02G368300	0.96	145
TraesCS4D02G255500	TraesCS2A02G368300	0.96	62
TraesCS4B02G043700	TraesCS2A02G368300	0.96	212
TraesCS3A02G028700	TraesCS2A02G368300	0.96	197
TraesCS3B02G205500	TraesCS2A02G368300	0.96	203
TraesCS2A02G368300	TraesCS1D02G105800	0.96	216
TraesCS5A02G108400	TraesCS2A02G368300	0.96	234
TraesCS4B02G042000	TraesCS2A02G368300	0.96	162
TraesCS4A02G411500	TraesCS2A02G368300	0.96	140
TraesCS3D02G240000	TraesCS2A02G368300	0.96	170
TraesCS5B02G029000	TraesCS2A02G368300	0.96	182
TraesCS5D02G184000	TraesCS2A02G368300	0.96	91
TraesCS5D02G117100	TraesCS2A02G368300	0.96	248
TraesCS7A02G312600LC	TraesCS2A02G368300	0.96	152
TraesCS6D02G374200	TraesCS2A02G368300	0.96	52
TraesCS3B02G429600	TraesCS2A02G368300	0.96	69
TraesCS5D02G122700	TraesCS2A02G368300	0.96	209
TraesCS6A02G219100	TraesCS2A02G368300	0.96	147
TraesCS7B02G314500	TraesCS2A02G368300	0.96	136
TraesCS7D02G407700	TraesCS2A02G368300	0.96	209
TraesCS5B02G228900	TraesCS2A02G368300	0.96	232
TraesCS5A02G230400	TraesCS2A02G368300	0.96	243
TraesCS3B02G293900	TraesCS2A02G368300	0.96	46
TraesCS7D02G347500	TraesCS2A02G368300	0.96	72
TraesCS2B02G204500	TraesCS2A02G368300	0.96	103
TraesCS3B02G441000	TraesCS2A02G368300	0.96	232
TraesCS4A02G049300	TraesCS2A02G368300	0.96	113
TraesCS5B02G092600	TraesCS2A02G368300	0.96	107
TraesCS7D02G297400LC	TraesCS2A02G368300	0.96	191
TraesCS2A02G504300	TraesCS2A02G368300	0.96	107
TraesCS5A02G490100	TraesCS2A02G368300	0.96	99
TraesCS3D02G150500	TraesCS2A02G368300	0.96	137
TraesCS3A02G260700	TraesCS2A02G368300	0.96	81
TraesCS5A02G488000	TraesCS2A02G368300	0.96	217
TraesCS2D02G525600	TraesCS2A02G368300	0.96	148
TraesCS2D02G328000	TraesCS2A02G368300	0.96	94
TraesCS4D02G182600	TraesCS2A02G368300	0.96	234
TraesCS5D02G396700	TraesCS2A02G368300	0.96	208
TraesCS3D02G300300	TraesCS2A02G368300	0.96	126
TraesCS2D02G352700	TraesCS2A02G368300	0.96	153
TraesCS4B02G083600	TraesCS2A02G368300	0.96	292
TraesCS2A02G368300	TraesCS1B02G019300	0.96	222
TraesCS6A02G234900	TraesCS2A02G368300	0.96	278
TraesCS6A02G323100	TraesCS2A02G368300	0.96	102
TraesCS4B02G181000	TraesCS2A02G368300	0.96	170
TraesCS7B02G148000	TraesCS2A02G368300	0.96	178
TraesCS2A02G368300	TraesCS1D02G391000	0.96	142
TraesCS2D02G525700	TraesCS2A02G368300	0.96	261
TraesCS2D02G410900	TraesCS2A02G368300	0.96	148
TraesCS2A02G501200	TraesCS2A02G368300	0.96	148
TraesCS5B02G563800	TraesCS2A02G368300	0.96	255
TraesCS5D02G504900LC	TraesCS2A02G368300	0.96	92
TraesCS5B02G115300	TraesCS2A02G368300	0.96	253
TraesCS6D02G042300	TraesCS2A02G368300	0.96	113
TraesCS7D02G280600	TraesCS2A02G368300	0.96	275
TraesCS3A02G135800	TraesCS2A02G368300	0.96	273
TraesCS3A02G202700	TraesCS2A02G368300	0.96	84
TraesCS5A02G524400	TraesCS2A02G368300	0.96	235
TraesCS2B02G146200	TraesCS2A02G368300	0.96	226
TraesCS5D02G502900	TraesCS2A02G368300	0.96	263
TraesCS6B02G559300LC	TraesCS2A02G368300	0.96	194
TraesCS2A02G368300	TraesCS1A02G474900LC	0.96	203
TraesCS6B02G248600	TraesCS2A02G368300	0.96	203
TraesCS5D02G108800	TraesCS2A02G368300	0.96	73
TraesCS6B02G113200	TraesCS2A02G368300	0.96	325
TraesCS2D02G501700	TraesCS2A02G368300	0.96	232
TraesCS6A02G257000	TraesCS2A02G368300	0.96	275
TraesCS7A02G514200	TraesCS2A02G368300	0.96	34
TraesCS4D02G104600	TraesCS2A02G368300	0.96	143
TraesCS5A02G498000	TraesCS2A02G368300	0.96	233
TraesCS3B02G566000	TraesCS2A02G368300	0.96	327
TraesCS5A02G000700	TraesCS2A02G368300	0.96	110
TraesCS2A02G368300	TraesCS1D02G253800	0.96	230
TraesCS6B02G792300LC	TraesCS2A02G368300	0.96	195
TraesCS4D02G261900	TraesCS2A02G368300	0.96	148
TraesCS2B02G369600	TraesCS2A02G368300	0.96	255
TraesCS2A02G368300	TraesCS1A02G030000	0.96	302
TraesCS4D02G343400	TraesCS2A02G368300	0.96	227
TraesCS7A02G375700	TraesCS2A02G368300	0.96	208
TraesCS7A02G282100	TraesCS2A02G368300	0.96	330
TraesCS3A02G301600	TraesCS2A02G368300	0.96	213
TraesCS2A02G368300	TraesCS1D02G252400	0.96	309
TraesCS7B02G179200	TraesCS2A02G368300	0.96	323
TraesCS5A02G517000	TraesCS2A02G368300	0.96	263
TraesCS5A02G213000	TraesCS2A02G368300	0.96	316
TraesCS2A02G434800	TraesCS2A02G368300	0.96	326
TraesCS4B02G325800	TraesCS2A02G368300	0.96	266
TraesCS2A02G523600	TraesCS2A02G368300	0.96	330
TraesCS7B02G365500	TraesCS2A02G368300	0.96	280
TraesCS2A02G368300	TraesCS1B02G345800	0.96	284
TraesCS7A02G385000	TraesCS2A02G368300	0.96	318
TraesCS2A02G581000	TraesCS2A02G368300	0.96	132
TraesCS2D02G136700LC	TraesCS2A02G368300	0.96	132
TraesCS3D02G486900LC	TraesCS2A02G368300	0.96	221
TraesCS3B02G017400	TraesCS2A02G368300	0.95	249
TraesCS6D02G217500	TraesCS2A02G368300	0.95	309
TraesCS6D02G238300	TraesCS2A02G368300	0.95	297
TraesCS7D02G044500LC	TraesCS2A02G368300	0.95	239
TraesCS4A02G232300	TraesCS2A02G368300	0.95	369
TraesCS2B02G145800	TraesCS2A02G368300	0.95	282
TraesCS4D02G322700	TraesCS2A02G368300	0.95	255
TraesCS2A02G368300	TraesCS1B02G199700	0.95	126
TraesCS7A02G371700	TraesCS2A02G368300	0.95	312
TraesCS5A02G179300	TraesCS2A02G368300	0.95	216
TraesCS6D02G299200	TraesCS2A02G368300	0.95	373
TraesCS2A02G368300	TraesCS1B02G126900	0.95	356
TraesCS6B02G182800	TraesCS2A02G368300	0.95	61
TraesCS2B02G393700	TraesCS2A02G368300	0.95	184
TraesCS5D02G551200	TraesCS2A02G368300	0.95	316
TraesCS5A02G135700	TraesCS2A02G368300	0.95	172
TraesCS2A02G368300	TraesCS1B02G336700	0.95	216
TraesCS2B02G553500	TraesCS2A02G368300	0.95	358
TraesCS7B02G463100	TraesCS2A02G368300	0.95	97
TraesCS6B02G136700	TraesCS2A02G368300	0.95	102
TraesCS6A02G108100	TraesCS2A02G368300	0.95	139
TraesCS5D02G368500	TraesCS2A02G368300	0.95	344
TraesCS6A02G604800LC	TraesCS2A02G368300	0.95	257
TraesCS7B02G720000LC	TraesCS2A02G368300	0.95	171
TraesCS6A02G319700	TraesCS2A02G368300	0.95	389
TraesCS5B02G501800	TraesCS2A02G368300	0.95	349
TraesCS3D02G085000	TraesCS2A02G368300	0.95	188
TraesCS2A02G368300	TraesCS1A02G298800	0.95	352
TraesCS3B02G099800	TraesCS2A02G368300	0.95	280
TraesCS4B02G261900	TraesCS2A02G368300	0.95	162
TraesCS2A02G368300	TraesCS1A02G015100	0.95	262
TraesCS2A02G368300	TraesCS1D02G191700	0.95	150
TraesCS2B02G510400LC	TraesCS2A02G368300	0.95	149
TraesCS4B02G108200	TraesCS2A02G368300	0.95	176
TraesCS2B02G058300	TraesCS2A02G368300	0.95	284
TraesCS3D02G657000LC	TraesCS2A02G368300	0.95	101
TraesCS2A02G368300	TraesCS1A02G252700	0.95	355
TraesCS5B02G412900	TraesCS2A02G368300	0.95	124
TraesCS7D02G292000	TraesCS2A02G368300	0.95	314
TraesCS2B02G550200	TraesCS2A02G368300	0.95	319
TraesCS2A02G368300	TraesCS1D02G030500	0.95	359
TraesCS2A02G368300	TraesCS2A02G129600	0.95	320
TraesCS7D02G161000	TraesCS2A02G368300	0.95	402
TraesCS2A02G368300	TraesCS2A02G124400	0.95	332
TraesCS3A02G134200	TraesCS2A02G368300	0.95	266
TraesCS2A02G368300	TraesCS1A02G383200	0.95	323
TraesCS6A02G048600	TraesCS2A02G368300	0.95	310
TraesCS2A02G368300	TraesCS1A02G420900	0.95	193
TraesCS5D02G272100	TraesCS2A02G368300	0.95	295
TraesCS2A02G376600	TraesCS2A02G368300	0.95	400
TraesCS5D02G466800	TraesCS2A02G368300	0.95	374
TraesCS4B02G129700	TraesCS2A02G368300	0.95	407
TraesCS2D02G167500	TraesCS2A02G368300	0.95	243
TraesCS5D02G277200	TraesCS2A02G368300	0.95	197
TraesCS2A02G368300	TraesCS1D02G175000	0.95	319
TraesCS7B02G288000	TraesCS2A02G368300	0.95	282
TraesCS2B02G152900	TraesCS2A02G368300	0.95	130
TraesCS7B02G184800	TraesCS2A02G368300	0.95	299
TraesCS4B02G089000	TraesCS2A02G368300	0.95	434
TraesCS2A02G368300	TraesCS1B02G319200	0.95	366
TraesCS6D02G202200	TraesCS2A02G368300	0.95	295
TraesCS3B02G188800	TraesCS2A02G368300	0.95	297
TraesCS3D02G383300	TraesCS2A02G368300	0.95	380
TraesCS7B02G142700	TraesCS2A02G368300	0.95	389
TraesCS3B02G462800	TraesCS2A02G368300	0.95	380
TraesCS5B02G795600LC	TraesCS2A02G368300	0.95	313
TraesCSU02G023200	TraesCS2A02G368300	0.95	336
TraesCS2B02G546500	TraesCS2A02G368300	0.95	401
TraesCS2A02G368300	TraesCS1B02G182400	0.95	316
TraesCS7D02G103500	TraesCS2A02G368300	0.95	450
TraesCS5B02G010900	TraesCS2A02G368300	0.95	166
TraesCS2A02G368300	TraesCS1A02G165700	0.95	392
TraesCS4B02G102500	TraesCS2A02G368300	0.95	238
TraesCS5D02G118500	TraesCS2A02G368300	0.95	441
TraesCS3A02G516500	TraesCS2A02G368300	0.95	378
TraesCS7B02G315100	TraesCS2A02G368300	0.95	223
TraesCS3D02G354300	TraesCS2A02G368300	0.95	291
TraesCS2A02G413700	TraesCS2A02G368300	0.95	381
TraesCS4B02G156500	TraesCS2A02G368300	0.95	334
TraesCS2D02G683500LC	TraesCS2A02G368300	0.95	344
TraesCS4D02G039200	TraesCS2A02G368300	0.95	362
TraesCS6D02G144700	TraesCS2A02G368300	0.95	93
TraesCS2D02G432600	TraesCS2A02G368300	0.95	367
TraesCS4D02G309300	TraesCS2A02G368300	0.95	323
TraesCS2D02G023900	TraesCS2A02G368300	0.95	275
TraesCS6D02G243900	TraesCS2A02G368300	0.95	238
TraesCS6A02G272700	TraesCS2A02G368300	0.95	101
TraesCS6D02G283300	TraesCS2A02G368300	0.95	460
TraesCS2B02G411900	TraesCS2A02G368300	0.95	92
TraesCS5A02G264500	TraesCS2A02G368300	0.95	404
TraesCS2A02G368300	TraesCS1A02G254400	0.95	378
TraesCS4D02G081600	TraesCS2A02G368300	0.95	465
TraesCS7D02G016800	TraesCS2A02G368300	0.95	447
TraesCS2D02G391800	TraesCS2A02G368300	0.95	99
TraesCS3B02G168000	TraesCS2A02G368300	0.95	251
TraesCS2A02G368300	TraesCS1B02G491600LC	0.95	404
TraesCS2A02G368300	TraesCS2A02G264700	0.95	410
TraesCS2B02G186400	TraesCS2A02G368300	0.95	322
TraesCS7D02G543800	TraesCS2A02G368300	0.95	415
TraesCS2A02G368300	TraesCS1D02G322300	0.95	254
TraesCS3D02G214600	TraesCS2A02G368300	0.95	431
TraesCS3B02G269700	TraesCS2A02G368300	0.95	106
TraesCS2A02G393900	TraesCS2A02G368300	0.95	121
TraesCS2A02G368300	TraesCS1A02G543200LC	0.95	404
TraesCS2B02G366900	TraesCS2A02G368300	0.95	419
TraesCSU02G258800	TraesCS2A02G368300	0.95	375
TraesCSU02G214200	TraesCS2A02G368300	0.95	376
TraesCS6D02G326000	TraesCS2A02G368300	0.95	377
TraesCS5D02G544600	TraesCS2A02G368300	0.95	377
TraesCS5D02G220400	TraesCS2A02G368300	0.95	377
TraesCS5D02G009700	TraesCS2A02G368300	0.95	378
TraesCS2A02G368300	TraesCS2A02G241200	0.95	379
TraesCS6B02G447700	TraesCS2A02G368300	0.95	482
TraesCS4B02G107300	TraesCS2A02G368300	0.95	243
TraesCS2A02G368300	TraesCS1A02G308500	0.95	485
TraesCS2D02G075600LC	TraesCS2A02G368300	0.95	373
TraesCS3A02G084900	TraesCS2A02G368300	0.95	480
TraesCS3A02G171300	TraesCS2A02G368300	0.95	114
TraesCS2A02G368300	TraesCS2A02G090000LC	0.95	211
TraesCS5A02G499100LC	TraesCS2A02G368300	0.95	368
TraesCS7A02G247300	TraesCS2A02G368300	0.95	199
TraesCS6A02G385800	TraesCS2A02G368300	0.95	130
TraesCS5B02G161000	TraesCS2A02G368300	0.95	283
TraesCS5A02G499000LC	TraesCS2A02G368300	0.95	447
TraesCS2D02G131900	TraesCS2A02G368300	0.95	319
TraesCS2A02G368300	TraesCS1D02G435500	0.95	387
TraesCS4B02G203100	TraesCS2A02G368300	0.95	491
TraesCS3A02G271600	TraesCS2A02G368300	0.95	364
TraesCS7B02G382100LC	TraesCS2A02G368300	0.95	390
TraesCS7B02G292000LC	TraesCS2A02G368300	0.95	390
TraesCS6D02G436500LC	TraesCS2A02G368300	0.95	391
TraesCS7B02G006600	TraesCS2A02G368300	0.95	488
TraesCS4D02G348600	TraesCS2A02G368300	0.95	389
TraesCS2A02G368300	TraesCS2A02G348500	0.95	414
TraesCS7B02G360800	TraesCS2A02G368300	0.95	249
TraesCS3D02G210800	TraesCS2A02G368300	0.95	245
TraesCS4B02G321900	TraesCS2A02G368300	0.95	219
TraesCS2A02G368300	TraesCS1B02G035300LC	0.95	452
TraesCS3B02G422500	TraesCS2A02G368300	0.95	508
TraesCS3A02G375100	TraesCS2A02G368300	0.95	379
TraesCS4D02G124000	TraesCS2A02G368300	0.95	428
TraesCS5B02G471700	TraesCS2A02G368300	0.95	520
TraesCS6D02G431800LC	TraesCS2A02G368300	0.95	154
TraesCS3A02G426600	TraesCS2A02G368300	0.95	460
TraesCS3D02G391600	TraesCS2A02G368300	0.95	164
TraesCS3A02G024300	TraesCS2A02G368300	0.95	321
TraesCS2D02G349600	TraesCS2A02G368300	0.95	439
TraesCS3D02G339300	TraesCS2A02G368300	0.95	133
TraesCSU02G171300	TraesCS2A02G368300	0.95	235
TraesCS7B02G403800LC	TraesCS2A02G368300	0.95	357
TraesCS4A02G272000	TraesCS2A02G368300	0.95	409
TraesCS2D02G519500	TraesCS2A02G368300	0.95	491
TraesCSU02G530600LC	TraesCS2A02G368300	0.95	250
TraesCS2D02G229600	TraesCS2A02G368300	0.95	508
TraesCS2D02G594200LC	TraesCS2A02G368300	0.95	354
TraesCS2B02G151800	TraesCS2A02G368300	0.95	349
TraesCS4B02G255500	TraesCS2A02G368300	0.95	301
TraesCS5A02G110300	TraesCS2A02G368300	0.95	506
TraesCS4B02G036000LC	TraesCS2A02G368300	0.95	304
TraesCS6B02G268000	TraesCS2A02G368300	0.95	283
TraesCS2A02G368300	TraesCS1B02G475100	0.95	75
TraesCS7A02G020500	TraesCS2A02G368300	0.95	514
TraesCS7D02G269900	TraesCS2A02G368300	0.95	460
TraesCS6B02G099500	TraesCS2A02G368300	0.94	252
TraesCS3D02G271200	TraesCS2A02G368300	0.94	375
TraesCS4A02G472500	TraesCS2A02G368300	0.94	516
TraesCS6B02G236600	TraesCS2A02G368300	0.94	514
TraesCS2D02G155200	TraesCS2A02G368300	0.94	71
TraesCS6D02G176700	TraesCS2A02G368300	0.94	360
TraesCS2A02G368300	TraesCS1A02G120800	0.94	304
TraesCS2A02G368300	TraesCS1A02G384400	0.94	476
TraesCS5A02G287100	TraesCS2A02G368300	0.94	289
TraesCS7A02G385700	TraesCS2A02G368300	0.94	470
TraesCS2A02G368300	TraesCS2A02G235000	0.94	537
TraesCS6B02G310700	TraesCS2A02G368300	0.94	459
TraesCS5B02G052700	TraesCS2A02G368300	0.94	471
TraesCS4D02G105400	TraesCS2A02G368300	0.94	175
TraesCS7B02G320200	TraesCS2A02G368300	0.94	442
TraesCS4A02G189000	TraesCS2A02G368300	0.94	438
TraesCS2A02G368300	TraesCS2A02G344400	0.94	476
TraesCS2B02G553400	TraesCS2A02G368300	0.94	236
TraesCS4D02G061100	TraesCS2A02G368300	0.94	190
TraesCSU02G053500	TraesCS2A02G368300	0.94	513
TraesCS2D02G322700	TraesCS2A02G368300	0.94	405
TraesCS6A02G154800	TraesCS2A02G368300	0.94	61
TraesCS2D02G074900LC	TraesCS2A02G368300	0.94	521
TraesCS5B02G210800	TraesCS2A02G368300	0.94	560
TraesCS4B02G311600	TraesCS2A02G368300	0.94	474
TraesCS3A02G332400	TraesCS2A02G368300	0.94	407
TraesCS6B02G354100	TraesCS2A02G368300	0.94	161
TraesCS7A02G317900	TraesCS2A02G368300	0.94	475
TraesCS3B02G335000	TraesCS2A02G368300	0.94	488
TraesCS2D02G021000	TraesCS2A02G368300	0.94	477
TraesCS7A02G335600	TraesCS2A02G368300	0.94	549
TraesCS5B02G378400LC	TraesCS2A02G368300	0.94	385
TraesCS3B02G236600	TraesCS2A02G368300	0.94	367
TraesCS2A02G368300	TraesCS1A02G301400	0.94	446
TraesCS7B02G167600	TraesCS2A02G368300	0.94	426
TraesCS5A02G396900LC	TraesCS2A02G368300	0.94	432
TraesCS2A02G368300	TraesCS1B02G311200	0.94	484
TraesCS5B02G036800	TraesCS2A02G368300	0.94	555
TraesCS3A02G207900	TraesCS2A02G368300	0.94	353
TraesCS6B02G117000	TraesCS2A02G368300	0.94	460
TraesCS2D02G373000	TraesCS2A02G368300	0.94	502
TraesCS5B02G416800	TraesCS2A02G368300	0.94	359
TraesCS3B02G452000	TraesCS2A02G368300	0.94	262
TraesCS2A02G368300	TraesCS1B02G418600	0.94	205
TraesCS3B02G220200	TraesCS2A02G368300	0.94	305
TraesCSU02G269500	TraesCS2A02G368300	0.94	422
TraesCS3B02G018400	TraesCS2A02G368300	0.94	276
TraesCS4D02G086900	TraesCS2A02G368300	0.94	560
TraesCS5D02G017700	TraesCS2A02G368300	0.94	158
TraesCS2A02G368300	TraesCS1D02G072500	0.94	587
TraesCS4D02G169500	TraesCS2A02G368300	0.94	81
TraesCS4B02G211400	TraesCS2A02G368300	0.94	576
TraesCS4A02G734010LC	TraesCS2A02G368300	0.94	362
TraesCS2B02G414600LC	TraesCS2A02G368300	0.94	382
TraesCS4D02G212000	TraesCS2A02G368300	0.94	572
TraesCS4B02G010400	TraesCS2A02G368300	0.94	484
TraesCS6A02G174200	TraesCS2A02G368300	0.94	514
TraesCS7D02G578800LC	TraesCS2A02G368300	0.94	269
TraesCS4D02G204000	TraesCS2A02G368300	0.94	576
TraesCS7D02G174200	TraesCS2A02G368300	0.94	467
TraesCS2A02G517900	TraesCS2A02G368300	0.94	540
TraesCS2B02G455900	TraesCS2A02G368300	0.94	587
TraesCS2A02G368300	TraesCS1D02G334800	0.94	498
TraesCS2B02G521900LC	TraesCS2A02G368300	0.94	325
TraesCS3B02G185700	TraesCS2A02G368300	0.94	398
TraesCS6A02G323500	TraesCS2A02G368300	0.94	409
TraesCS5D02G474200	TraesCS2A02G368300	0.94	609
TraesCS7B02G183700	TraesCS2A02G368300	0.94	482
TraesCS4D02G073200	TraesCS2A02G368300	0.94	432
TraesCS7D02G316800LC	TraesCS2A02G368300	0.94	449
TraesCS2B02G427900	TraesCS2A02G368300	0.94	396
TraesCS4A02G303400	TraesCS2A02G368300	0.94	577
TraesCS6B02G352400	TraesCS2A02G368300	0.94	573
TraesCS5D02G222700	TraesCS2A02G368300	0.94	372
TraesCS3A02G190800	TraesCS2A02G368300	0.94	457
TraesCS2A02G368300	TraesCS1B02G092200	0.94	393
TraesCSU02G265100	TraesCS2A02G368300	0.94	423
TraesCS3A02G366400LC	TraesCS2A02G368300	0.94	523
TraesCS2D02G238700	TraesCS2A02G368300	0.94	598
TraesCS6D02G431900LC	TraesCS2A02G368300	0.94	185
TraesCS7D02G343300	TraesCS2A02G368300	0.94	608
TraesCS4D02G129300	TraesCS2A02G368300	0.94	587
TraesCS2A02G368300	TraesCS1D02G166100	0.94	545
TraesCS5B02G415000	TraesCS2A02G368300	0.94	352
TraesCS2A02G368300	TraesCS1A02G407600	0.94	536
TraesCS6B02G298300	TraesCS2A02G368300	0.94	419
TraesCS4D02G244100LC	TraesCS2A02G368300	0.94	463
TraesCS3B02G574300	TraesCS2A02G368300	0.94	571
TraesCS2D02G682800LC	TraesCS2A02G368300	0.94	474
TraesCS5A02G456000	TraesCS2A02G368300	0.94	549
TraesCS7A02G200300	TraesCS2A02G368300	0.94	436
TraesCS2A02G368300	TraesCS2A02G145900	0.94	422
TraesCS7A02G318500	TraesCS2A02G368300	0.94	374
TraesCS2A02G368300	TraesCS1A02G069900	0.94	647
TraesCS5B02G177200	TraesCS2A02G368300	0.94	215
TraesCS5D02G418500LC	TraesCS2A02G368300	0.94	374
TraesCS2A02G368300	TraesCS2A02G004300	0.94	407
TraesCS5D02G044400	TraesCS2A02G368300	0.94	600
TraesCS7D02G315100	TraesCS2A02G368300	0.94	355
TraesCS3B02G362500	TraesCS2A02G368300	0.94	470
TraesCS4A02G101500	TraesCS2A02G368300	0.94	644
TraesCS6D02G246800	TraesCS2A02G368300	0.94	165
TraesCS3A02G397700	TraesCS2A02G368300	0.94	159
TraesCS5D02G518800	TraesCS2A02G368300	0.94	368
TraesCS2A02G368300	TraesCS1D02G109900	0.94	574
TraesCS2B02G608900	TraesCS2A02G368300	0.94	156
TraesCS4D02G045400	TraesCS2A02G368300	0.94	581
TraesCS2B02G414700	TraesCS2A02G368300	0.94	496
TraesCS6A02G192800	TraesCS2A02G368300	0.94	567
TraesCS2A02G368300	TraesCS1B02G263900	0.94	492
TraesCS3B02G176000	TraesCS2A02G368300	0.94	339
TraesCS2A02G368300	TraesCS1D02G177800	0.94	239
TraesCS6A02G403800	TraesCS2A02G368300	0.94	644
TraesCS2A02G368300	TraesCS2A02G223600	0.94	624
TraesCS3D02G136800	TraesCS2A02G368300	0.94	648
TraesCS4D02G166200	TraesCS2A02G368300	0.94	478
TraesCS2D02G522500	TraesCS2A02G368300	0.94	518
TraesCS5D02G312300LC	TraesCS2A02G368300	0.94	626
TraesCS2B02G417300	TraesCS2A02G368300	0.94	58
TraesCS7B02G255000	TraesCS2A02G368300	0.94	482
TraesCS2A02G368300	TraesCS2A02G355600	0.94	444
TraesCS6B02G353700	TraesCS2A02G368300	0.94	72
TraesCS4A02G053100	TraesCS2A02G368300	0.94	225
TraesCS2A02G368300	TraesCS1B02G251200	0.94	162
TraesCS6D02G392300	TraesCS2A02G368300	0.94	626
TraesCS4D02G066200	TraesCS2A02G368300	0.94	169
TraesCS7D02G275900	TraesCS2A02G368300	0.94	635
TraesCS5D02G663700LC	TraesCS2A02G368300	0.94	234
TraesCS7D02G005200	TraesCS2A02G368300	0.94	256
TraesCS2A02G368300	TraesCS1D02G281300LC	0.94	497
TraesCS3D02G421500	TraesCS2A02G368300	0.94	617
TraesCS6A02G130900	TraesCS2A02G368300	0.94	679
TraesCS6A02G206600	TraesCS2A02G368300	0.94	630
TraesCS6B02G128300	TraesCS2A02G368300	0.94	236
TraesCS4A02G227300	TraesCS2A02G368300	0.94	647
TraesCS7A02G150500	TraesCS2A02G368300	0.94	481
TraesCS4D02G268500	TraesCS2A02G368300	0.94	344
TraesCS3D02G194700	TraesCS2A02G368300	0.94	412
TraesCS7B02G219400	TraesCS2A02G368300	0.94	333
TraesCS7A02G276000	TraesCS2A02G368300	0.94	569
TraesCS6D02G191600	TraesCS2A02G368300	0.94	643
TraesCSU02G062000	TraesCS2A02G368300	0.94	562
TraesCS2A02G368300	TraesCS2A02G083100LC	0.94	410
TraesCS2D02G254500	TraesCS2A02G368300	0.94	513
TraesCS2A02G368300	TraesCS2A02G003900	0.94	430
TraesCS3B02G453600	TraesCS2A02G368300	0.94	543
TraesCS2A02G368300	TraesCS1D02G268700	0.94	616
TraesCS4A02G353400	TraesCS2A02G368300	0.94	323
TraesCS4B02G062200	TraesCS2A02G368300	0.94	645
TraesCSU02G630300LC	TraesCS2A02G368300	0.94	564
TraesCS2A02G368300	TraesCS1B02G334500	0.94	346
TraesCS5B02G269400	TraesCS2A02G368300	0.94	507
TraesCS2B02G171300	TraesCS2A02G368300	0.94	363
TraesCS5B02G201200	TraesCS2A02G368300	0.94	501
TraesCS2A02G368300	TraesCS1A02G384500	0.94	613
TraesCS2A02G368300	TraesCS1A02G066400	0.94	386
TraesCS2A02G368300	TraesCS1B02G265300	0.94	684
TraesCS7B02G251400	TraesCS2A02G368300	0.94	244
TraesCS2A02G368300	TraesCS1A02G385300LC	0.94	544
TraesCS6B02G202800	TraesCS2A02G368300	0.94	649
TraesCS6A02G282300	TraesCS2A02G368300	0.94	623
TraesCS7D02G256300	TraesCS2A02G368300	0.94	550
TraesCS2B02G732100LC	TraesCS2A02G368300	0.94	495
TraesCS5B02G796800LC	TraesCS2A02G368300	0.94	439
TraesCS5D02G214100LC	TraesCS2A02G368300	0.94	462
TraesCS7A02G427400	TraesCS2A02G368300	0.94	626
TraesCS6B02G606700LC	TraesCS2A02G368300	0.94	684
TraesCS7B02G373400LC	TraesCS2A02G368300	0.94	628
TraesCS3A02G269800	TraesCS2A02G368300	0.94	710
TraesCS2A02G368300	TraesCS1A02G268600	0.94	578
TraesCS4B02G062100	TraesCS2A02G368300	0.94	279
[truncated: 4,929 more rows]
