# Supplementary material for: Integrative gene duplication and genome-wide analysis characterize Peroxin11 gene family in wheat
Source: BMC Genomics. 2026 Apr 11;27:369. doi: 10.1186/s12864-026-12771-2 (PMC13072609; doi:10.1186/s12864-026-12771-2)
Supplement: Supplementary file 1 — Supplementary Material 1. [file 12864_2026_12771_MOESM1_ESM.zip › Table S11.xlsx]

## Sheet: TGT_GOTable20250405103741
Table S11: The detailed list of GO description and statistics of co-expressed genes
GO term	Description	P-value	FDR	Number in foreground list	Group	GeneID
GO:0009534	chloroplast thylakoid	2.04e-103	1.69e-101	99	cellular_component	TraesCS1A02G097000/TraesCS1A02G200000/TraesCS1A02G301400/TraesCS1A02G408900/TraesCS1B02G126900/TraesCS1B02G214700/TraesCS1B02G311200/TraesCS1D02G105800/TraesCS1D02G301100/TraesCS2A02G145900/TraesCS2A02G202300/TraesCS2A02G235000/TraesCS2A02G344400/TraesCS2A02G355600/TraesCS2A02G384200/TraesCS2A02G413700/TraesCS2A02G431000/TraesCS2A02G434800/TraesCS2B02G171300/TraesCS2B02G256300/TraesCS2B02G342000/…
GO:0009579	thylakoid	4.48e-79	1.86e-77	82	cellular_component	TraesCS1A02G200000/TraesCS1A02G298800/TraesCS1A02G301400/TraesCS1A02G408900/TraesCS1B02G214700/TraesCS1B02G308500/TraesCS1B02G311200/TraesCS1D02G292500/TraesCS1D02G301100/TraesCS2A02G053200/TraesCS2A02G145900/TraesCS2A02G202300/TraesCS2A02G234900/TraesCS2A02G235000/TraesCS2A02G355600/TraesCS2A02G431000/TraesCS2A02G541400/TraesCS2B02G067100/TraesCS2B02G086900/TraesCS2B02G171300/TraesCS2B02G256300/…
GO:0010598	NAD(P)H dehydrogenase complex (plastoquinone)	1.25e-59	2.08e-58	34	cellular_component	TraesCS1A02G097000/TraesCS1A02G383200/TraesCS1B02G126900/TraesCS1B02G409300/TraesCS1D02G105800/TraesCS1D02G391000/TraesCS3A02G407200/TraesCS3A02G502300/TraesCS3B02G441000/TraesCS3B02G566000/TraesCS3D02G402500/TraesCS3D02G509100/TraesCS4A02G031700/TraesCS4A02G203400/TraesCS4A02G232300/TraesCS4B02G083600/TraesCS4B02G107300/TraesCS4B02G274300/TraesCS4D02G081600/TraesCS4D02G104200/TraesCS5A02G108400/…
GO:0009773	photosynthetic electron transport in photosystem I	1.04e-55	4.49e-53	35	biological_process	TraesCS1A02G200000/TraesCS1A02G383200/TraesCS1B02G214700/TraesCS1B02G409300/TraesCS1D02G391000/TraesCS2A02G235000/TraesCS2B02G256300/TraesCS2D02G238700/TraesCS4A02G031700/TraesCS4A02G093100/TraesCS4A02G232300/TraesCS4B02G083600/TraesCS4B02G211400/TraesCS4B02G274300/TraesCS4D02G081600/TraesCS4D02G212000/TraesCS5A02G179300/TraesCS5A02G230400/TraesCS5A02G386900/TraesCS5B02G177200/TraesCS5B02G228900/…
GO:0015979	photosynthesis	1.51e-48	3.25e-46	69	biological_process	TraesCS1B02G404500/TraesCS1D02G435500/TraesCS2A02G134000/TraesCS2A02G241200/TraesCS2A02G355600/TraesCS2B02G157600/TraesCS2B02G487400/TraesCS2B02G487500/TraesCS2D02G136200/TraesCS2D02G236100/TraesCS2D02G352700/TraesCS3A02G134200/TraesCS3A02G332500/TraesCS3A02G360500/TraesCS3A02G435300/TraesCS3B02G168000/TraesCS3B02G392800/TraesCS3B02G413700/TraesCS3B02G470200/TraesCS3D02G053500/TraesCS3D02G150500/…
GO:0010207	photosystem II assembly	5.26e-36	7.55e-34	26	biological_process	TraesCS2A02G129600/TraesCS2B02G151800/TraesCS2D02G131900/TraesCS2D02G236100/TraesCS3A02G212000/TraesCS3B02G242400/TraesCS3B02G422500/TraesCS3D02G214600/TraesCS3D02G383300/TraesCS4A02G022100/TraesCS4A02G134100/TraesCS4B02G281200/TraesCS4B02G326400/TraesCS4D02G172800/TraesCS4D02G279900/TraesCS4D02G323200/TraesCS5A02G498500/TraesCS5B02G391300/TraesCS6A02G408400/TraesCS6D02G392300/TraesCS7A02G276000/…
GO:0019253	reductive pentose-phosphate cycle	1.51e-31	1.63e-29	28	biological_process	TraesCS2A02G035100/TraesCS2A02G066700/TraesCS2A02G066800/TraesCS2A02G066900/TraesCS2A02G234900/TraesCS2A02G344600/TraesCS2B02G048200/TraesCS2B02G078900/TraesCS2B02G079100/TraesCS2B02G079200/TraesCS2B02G079300/TraesCS2D02G034400/TraesCS2D02G065100/TraesCS2D02G065200/TraesCS2D02G065300/TraesCS2D02G238600/TraesCS2D02G322900/TraesCS3B02G186100/TraesCS3B02G398300/TraesCS3D02G359900/TraesCS4A02G093100/…
GO:0009658	chloroplast organization	1.75e-30	1.51e-28	51	biological_process	TraesCS1A02G084300/TraesCS1A02G120800/TraesCS1A02G136500/TraesCS1A02G165700/TraesCS1A02G234400/TraesCS1A02G415200/TraesCS1B02G151900/TraesCS1B02G182400/TraesCS1B02G211100/TraesCS1B02G249100/TraesCS1B02G445200/TraesCS1D02G175000/TraesCS1D02G422700/TraesCS2A02G124400/TraesCS2A02G145900/TraesCS2A02G213508/TraesCS2A02G384200/TraesCS2A02G393900/TraesCS2B02G146200/TraesCS2B02G171300/TraesCS2B02G238300/…
GO:0048038	quinone binding	1.66e-28	4.91e-26	35	molecular_function	TraesCS1A02G097000/TraesCS1A02G384400/TraesCS1A02G384500/TraesCS1B02G126900/TraesCS1D02G105800/TraesCS2A02G264700/TraesCS2A02G387800/TraesCS2B02G405600/TraesCS2D02G385300/TraesCS2D02G557200/TraesCS3A02G407200/TraesCS3A02G502300/TraesCS3B02G126000/TraesCS3B02G185700/TraesCS3B02G441000/TraesCS3B02G566000/TraesCS3B02G582200/TraesCS3B02G582300/TraesCS3D02G402500/TraesCS3D02G509100/TraesCS4A02G024500/…
GO:0042651	thylakoid membrane	2.75e-22	2.07e-21	20	cellular_component	TraesCS1A02G369800/TraesCS1B02G388900/TraesCS2A02G129600/TraesCS2A02G213508/TraesCS2B02G151800/TraesCS2B02G238300/TraesCS2D02G131900/TraesCS4B02G181000/TraesCS4D02G182600/TraesCS5A02G030400/TraesCS5A02G230400/TraesCS5B02G029000/TraesCS5B02G228900/TraesCS5D02G038600/TraesCS7A02G276000/TraesCS7A02G414600/TraesCS7B02G173700/TraesCS7B02G314500/TraesCS7D02G275900/TraesCS7D02G407700
GO:0009644	response to high light intensity	7.66e-20	5.5e-18	21	biological_process	TraesCS1A02G136500/TraesCS1B02G151900/TraesCS2D02G236100/TraesCS3A02G435300/TraesCS3B02G413700/TraesCS3B02G470200/TraesCS3D02G428100/TraesCS4B02G326700/TraesCS4D02G323400/TraesCS5A02G498700/TraesCS6A02G231300/TraesCS6A02G319700/TraesCS6A02G408400/TraesCS6B02G350500/TraesCS6D02G203800/TraesCS6D02G299200/TraesCS6D02G392300/TraesCS7A02G282100/TraesCS7B02G179200/TraesCS7B02G306800/TraesCS7D02G280600
GO:0019898	extrinsic component of membrane	5.25e-18	3.35e-17	24	cellular_component	TraesCS2A02G344400/TraesCS2A02G355600/TraesCS2B02G342000/TraesCS2D02G322700/TraesCS2D02G352700/TraesCS3A02G332500/TraesCS3D02G326100/TraesCS4A02G101500/TraesCS4A02G310600/TraesCS4B02G003600/TraesCS4B02G203100/TraesCS4D02G003600/TraesCS4D02G045400/TraesCS4D02G204000/TraesCS5B02G471700/TraesCS5D02G474200/TraesCS6A02G206600/TraesCS7A02G245300/TraesCS7A02G248600/TraesCS7A02G504900/TraesCS7B02G142700/…
GO:0016671	oxidoreductase activity, acting on a sulfur group of donors, disulfide as acceptor	6.77e-18	7.11e-16	14	molecular_function	TraesCS2A02G132200/TraesCS2A02G555300/TraesCS2B02G154700/TraesCS2B02G588600/TraesCS2D02G559200/TraesCS3A02G509000/TraesCS3B02G577800/TraesCS3D02G516800/TraesCS5A02G110300/TraesCS5A02G403300/TraesCS5B02G408100/TraesCS5D02G118500/TraesCS5D02G413300/TraesCS6A02G372100
GO:0016168	chlorophyll binding	7.23e-18	7.11e-16	23	molecular_function	TraesCS1D02G179900/TraesCS2A02G342600/TraesCS2B02G487400/TraesCS2D02G021000/TraesCS2D02G320900/TraesCS3A02G435300/TraesCS3B02G470200/TraesCS3D02G053400/TraesCS3D02G428100/TraesCS3D02G523300/TraesCS5A02G177700/TraesCS5A02G213000/TraesCS5B02G210800/TraesCS5B02G322900/TraesCS5D02G219100/TraesCS5D02G559400/TraesCS6A02G319700/TraesCS6A02G408400/TraesCS6B02G037800/TraesCS6B02G350500/TraesCS6D02G299200/…
GO:0016655	oxidoreductase activity, acting on NAD(P)H, quinone or similar compound as acceptor	5.26e-16	3.88e-14	13	molecular_function	TraesCS2A02G387800/TraesCS2B02G405600/TraesCS2D02G385300/TraesCS3A02G407200/TraesCS3A02G502300/TraesCS3B02G441000/TraesCS3B02G566000/TraesCS3B02G582200/TraesCS3B02G582300/TraesCS3D02G402500/TraesCS3D02G509100/TraesCS5A02G230400/TraesCS5B02G228900
GO:0003755	peptidyl-prolyl cis-trans isomerase activity	1.39e-15	8.18e-14	22	molecular_function	TraesCS2A02G053200/TraesCS2A02G202300/TraesCS2B02G067100/TraesCS2D02G053400/TraesCS2D02G208600/TraesCS4A02G270400/TraesCS4B02G043700/TraesCS4D02G041200/TraesCS5A02G264500/TraesCS5D02G272100/TraesCS6A02G050000/TraesCS6A02G143200/TraesCS6A02G302500/TraesCS6B02G171400/TraesCS6B02G331700/TraesCS6D02G132400/TraesCS6D02G282000/TraesCS7A02G266500/TraesCS7A02G419600/TraesCS7B02G166000/TraesCS7B02G199200/…
GO:0042132	fructose 1,6-bisphosphate 1-phosphatase activity	3.5e-15	1.72e-13	10	molecular_function	TraesCS3A02G377600/TraesCS3B02G398300/TraesCS3B02G410400/TraesCS3D02G359900/TraesCS3D02G370700/TraesCS4A02G093100/TraesCS4B02G211400/TraesCS4D02G212000/TraesCS7A02G484200/TraesCS7D02G471600
GO:0030388	fructose 1,6-bisphosphate metabolic process	2.7e-14	1.29e-12	11	biological_process	TraesCS3B02G398300/TraesCS3D02G359900/TraesCS4A02G093100/TraesCS4B02G211400/TraesCS4D02G212000/TraesCS5A02G108000/TraesCS5B02G115300/TraesCS5D02G122700/TraesCS7A02G381100/TraesCS7B02G283000/TraesCS7D02G377400
GO:0016117	carotenoid biosynthetic process	3.88e-14	1.67e-12	16	biological_process	TraesCS1A02G407600/TraesCS1D02G074300/TraesCS2A02G501900/TraesCS2A02G541400/TraesCS2B02G530100/TraesCS2D02G502400/TraesCS3A02G208800/TraesCS3B02G239100/TraesCS3D02G211700/TraesCS5B02G529400/TraesCS5D02G528500/TraesCS6A02G171200/TraesCS6B02G199400/TraesCS6B02G432200/TraesCS6D02G160900/TraesCSU02G062000
GO:0045156	electron transporter, transferring electrons within the cyclic electron transport pathway of photosynthesis activity	4.73e-14	1.99e-12	14	molecular_function	TraesCS1D02G179900/TraesCS2A02G344400/TraesCS2B02G342000/TraesCS2D02G021000/TraesCS2D02G322700/TraesCS3D02G053400/TraesCS3D02G523300/TraesCS4D02G045400/TraesCS5B02G471700/TraesCS5D02G474200/TraesCS5D02G559400/TraesCS6A02G206600/TraesCS6B02G037800/TraesCSU02G269500
GO:0015995	chlorophyll biosynthetic process	5.63e-14	2.2e-12	18	biological_process	TraesCS1A02G298100/TraesCS1B02G075200/TraesCS1B02G307600/TraesCS1D02G058300/TraesCS1D02G293100/TraesCS2A02G134000/TraesCS2B02G157600/TraesCS2D02G136200/TraesCS3A02G506200/TraesCS3B02G574300/TraesCS3D02G514100/TraesCS4A02G140700/TraesCS6A02G403800/TraesCS6B02G447700/TraesCS6D02G387300/TraesCS7B02G382800/TraesCS7D02G062900/TraesCS7D02G467500
GO:0016987	sigma factor activity	6.38e-13	2.35e-11	9	molecular_function	TraesCS1B02G467100/TraesCS4A02G095200/TraesCS4A02G315700/TraesCS4B02G209300/TraesCS4D02G210000/TraesCS5B02G563800/TraesCS5D02G551200/TraesCS7B02G184800/TraesCS7D02G292000
GO:0016984	ribulose-bisphosphate carboxylase activity	8.15e-13	2.67e-11	11	molecular_function	TraesCS2A02G066700/TraesCS2A02G066800/TraesCS2A02G066900/TraesCS2B02G078900/TraesCS2B02G079100/TraesCS2B02G079200/TraesCS2B02G079300/TraesCS2D02G065100/TraesCS2D02G065200/TraesCS2D02G065300/TraesCS3B02G186100
GO:0051537	2 iron, 2 sulfur cluster binding	1.05e-12	3.09e-11	21	molecular_function	TraesCS1A02G383200/TraesCS1B02G409300/TraesCS1D02G391000/TraesCS3A02G506200/TraesCS3B02G574300/TraesCS3D02G514100/TraesCS4A02G286700/TraesCS4B02G097000/TraesCS5A02G154700/TraesCS5A02G301100/TraesCS5A02G456000/TraesCS5D02G466800/TraesCS6A02G353700/TraesCS6B02G386400/TraesCS6D02G336000/TraesCS7A02G108600/TraesCS7A02G325500/TraesCS7B02G006600/TraesCS7B02G226200/TraesCS7D02G103500/TraesCS7D02G322100
GO:0045454	cell redox homeostasis	2.34e-12	8.4e-11	19	biological_process	TraesCS1A02G066400/TraesCS1D02G067500/TraesCS2A02G132200/TraesCS2A02G555300/TraesCS2B02G154700/TraesCS2B02G588600/TraesCS2D02G559200/TraesCS3A02G418400/TraesCS3A02G509000/TraesCS3B02G453600/TraesCS3B02G577800/TraesCS3D02G516800/TraesCS4B02G325800/TraesCS4D02G322700/TraesCS5A02G110300/TraesCS5A02G498000/TraesCS5D02G118500/TraesCS7A02G160300/TraesCS7D02G161000
GO:0009853	photorespiration	3.75e-12	1.24e-10	18	biological_process	TraesCS1B02G211100/TraesCS2A02G035000/TraesCS2A02G066700/TraesCS2A02G066800/TraesCS2A02G066900/TraesCS2A02G348500/TraesCS2B02G078900/TraesCS2B02G079100/TraesCS2B02G079200/TraesCS2B02G079300/TraesCS2B02G366900/TraesCS2D02G065100/TraesCS2D02G065200/TraesCS2D02G065300/TraesCS2D02G346900/TraesCS3B02G186100/TraesCS3D02G266100/TraesCS7B02G148000
GO:0018298	protein-chromophore linkage	3.84e-11	1.04e-09	20	biological_process	TraesCS1D02G179900/TraesCS2A02G272400/TraesCS2A02G342600/TraesCS2B02G487400/TraesCS2D02G021000/TraesCS2D02G320900/TraesCS3D02G053400/TraesCS3D02G523300/TraesCS5A02G177700/TraesCS5A02G213000/TraesCS5B02G210800/TraesCS5B02G322900/TraesCS5D02G219100/TraesCS5D02G559400/TraesCS6A02G319700/TraesCS6A02G408400/TraesCS6B02G037800/TraesCS6B02G350500/TraesCS6D02G299200/TraesCS6D02G392300
GO:0010277	chlorophyllide a oxygenase [overall] activity	7.23e-11	1.94e-09	8	molecular_function	TraesCS3A02G506200/TraesCS3B02G574300/TraesCS3D02G514100/TraesCS5A02G456000/TraesCS5D02G466800/TraesCS6A02G353700/TraesCS6B02G386400/TraesCS6D02G336000
GO:0071482	cellular response to light stimulus	1e-10	2.44e-09	10	biological_process	TraesCS1B02G467100/TraesCS3A02G081300/TraesCS3B02G096500/TraesCS3D02G081300/TraesCS4A02G095200/TraesCS4A02G315700/TraesCS4B02G209300/TraesCS4D02G210000/TraesCS5B02G563800/TraesCS5D02G551200
GO:0009344	nitrite reductase complex [NAD(P)H]	6.83e-10	3.33e-09	7	cellular_component	TraesCS2A02G344400/TraesCS2B02G342000/TraesCS2D02G322700/TraesCS4D02G045400/TraesCS5B02G471700/TraesCS5D02G474200/TraesCS6A02G206600
GO:0010206	photosystem II repair	4.54e-10	8.89e-09	9	biological_process	TraesCS1A02G251200/TraesCS1A02G408900/TraesCS2D02G236100/TraesCS2D02G323700/TraesCS4A02G134100/TraesCS4D02G172800/TraesCS5D02G039300/TraesCS7D02G407100/TraesCS7D02G534500
GO:1902171	regulation of tocopherol cyclase activity	5.58e-10	1.05e-08	5	biological_process	TraesCS1A02G136500/TraesCS1B02G151900/TraesCS4A02G203800/TraesCS4B02G107500/TraesCS4D02G104600
GO:0006094	gluconeogenesis	7.72e-10	1.33e-08	11	biological_process	TraesCS3B02G398300/TraesCS3D02G359900/TraesCS4A02G093100/TraesCS4B02G211400/TraesCS4D02G212000/TraesCS5A02G108000/TraesCS5B02G115300/TraesCS5D02G122700/TraesCS7A02G381100/TraesCS7B02G283000/TraesCS7D02G377400
GO:0009512	cytochrome b6f complex	4.41e-09	2.03e-08	9	cellular_component	TraesCS1D02G435500/TraesCS2A02G241100/TraesCS2A02G241200/TraesCS5D02G009700/TraesCS5D02G220400/TraesCS5D02G544600/TraesCS6D02G326000/TraesCSU02G214200/TraesCSU02G258800
GO:0047100	glyceraldehyde-3-phosphate dehydrogenase (NADP+) (phosphorylating) activity	2.67e-09	5.78e-08	5	molecular_function	TraesCS2A02G344600/TraesCS2D02G322900/TraesCS4B02G323000/TraesCS4D02G319400/TraesCS5A02G495100
GO:0047134	protein-disulfide reductase activity	2.67e-09	5.78e-08	8	molecular_function	TraesCS2A02G555300/TraesCS2B02G588600/TraesCS2D02G559200/TraesCS3A02G509000/TraesCS3B02G577800/TraesCS3D02G516800/TraesCS5A02G110300/TraesCS5D02G118500
GO:0007623	circadian rhythm	6.12e-09	9.79e-08	19	biological_process	TraesCS1A02G369800/TraesCS1B02G388900/TraesCS3A02G081300/TraesCS3A02G256400/TraesCS3B02G096500/TraesCS3B02G289600/TraesCS3D02G081300/TraesCS3D02G256700/TraesCS4B02G325800/TraesCS4D02G322700/TraesCS4D02G343400/TraesCS5A02G498000/TraesCS5A02G517000/TraesCS5B02G036800/TraesCS5D02G044400/TraesCS6A02G025700/TraesCS6A02G408400/TraesCS6D02G029300/TraesCS6D02G392300
GO:0009903	chloroplast avoidance movement	6.36e-09	9.79e-08	9	biological_process	TraesCS3A02G260700/TraesCS3B02G293900/TraesCS3D02G261000/TraesCS4A02G041000/TraesCS4B02G261900/TraesCS4D02G261900/TraesCS5A02G355000/TraesCS5B02G357200/TraesCS5D02G362300
GO:0071452	cellular response to singlet oxygen	6.75e-09	9.87e-08	6	biological_process	TraesCS1A02G084300/TraesCS4B02G156500/TraesCS4D02G156100/TraesCS5A02G423600/TraesCS5B02G425900/TraesCS5D02G432100
GO:0032544	plastid translation	6.87e-09	9.87e-08	8	biological_process	TraesCS3B02G422500/TraesCS3D02G383300/TraesCS4B02G269400/TraesCS4D02G147100/TraesCS5B02G036800/TraesCS5D02G044400/TraesCS6A02G025700/TraesCS6D02G029300
GO:0030785	[ribulose-bisphosphate carboxylase]-lysine N-methyltransferase activity	5.21e-09	1.03e-07	6	molecular_function	TraesCS5A02G106100/TraesCS5A02G229500/TraesCS5D02G238000/TraesCS6A02G286800/TraesCS6B02G315800/TraesCS6D02G267500
GO:0061077	chaperone-mediated protein folding	8.57e-09	1.19e-07	10	biological_process	TraesCS2D02G206500/TraesCS3A02G296000/TraesCS3B02G340900/TraesCS3D02G307000/TraesCS5A02G459200/TraesCS5B02G468800/TraesCS5D02G470300/TraesCS7A02G172900/TraesCS7B02G078200/TraesCS7D02G174200
GO:0080183	response to photooxidative stress	9.14e-09	1.23e-07	8	biological_process	TraesCS1A02G136500/TraesCS1B02G151900/TraesCS3A02G328300/TraesCS3B02G358300/TraesCS3D02G321900/TraesCS4A02G203800/TraesCS4B02G107500/TraesCS4D02G104600
GO:0015996	chlorophyll catabolic process	1.49e-08	1.95e-07	9	biological_process	TraesCS1A02G262100/TraesCS2A02G186600/TraesCS4A02G203800/TraesCS4B02G107500/TraesCS4D02G104600/TraesCS5D02G326500/TraesCS6A02G272700/TraesCS6D02G252700/TraesCS7D02G492300
GO:0006000	fructose metabolic process	2.03e-08	2.57e-07	8	biological_process	TraesCS1A02G110900/TraesCS1B02G129000/TraesCS1D02G112300/TraesCS3B02G398300/TraesCS3D02G359900/TraesCS4A02G093100/TraesCS4B02G211400/TraesCS4D02G212000
GO:0004337	geranyltranstransferase activity	2.3e-08	3.99e-07	7	molecular_function	TraesCS1A02G420900/TraesCS1B02G452100/TraesCS1D02G428800/TraesCS2A02G501900/TraesCS2B02G530100/TraesCS2D02G502400/TraesCS3D02G255200
GO:2001141	regulation of RNA biosynthetic process	3.52e-08	4.34e-07	6	biological_process	TraesCS1B02G467100/TraesCS4A02G095200/TraesCS4B02G209300/TraesCS4D02G210000/TraesCS7B02G184800/TraesCS7D02G292000
GO:0008728	GTP diphosphokinase activity	4.31e-08	6.7e-07	6	molecular_function	TraesCS1A02G105300/TraesCS1D02G109900/TraesCS4D02G169500/TraesCS6A02G268100/TraesCS6B02G295300/TraesCS6D02G246800
GO:0016851	magnesium chelatase activity	5.41e-08	7.6e-07	5	molecular_function	TraesCS2A02G134000/TraesCS2B02G157600/TraesCS2D02G136200/TraesCS7B02G382800/TraesCS7D02G467500
GO:1905538	polysome binding	5.41e-08	7.6e-07	5	molecular_function	TraesCS3A02G296000/TraesCS3B02G340900/TraesCS3D02G307000/TraesCS5B02G099300/TraesCS5D02G105500
GO:0050665	hydrogen peroxide biosynthetic process	1.26e-07	1.39e-06	6	biological_process	TraesCS1A02G252700/TraesCS1B02G265300/TraesCS1D02G252400/TraesCS4B02G325800/TraesCS4D02G322700/TraesCS5A02G498000
GO:0046933	proton-transporting ATP synthase activity, rotational mechanism	1.82e-07	2.44e-06	12	molecular_function	TraesCS1B02G405000/TraesCS2A02G223600/TraesCS2D02G229600/TraesCS4A02G247600/TraesCS4B02G067300/TraesCS4D02G066200/TraesCS5B02G052700/TraesCS6A02G303800/TraesCS6D02G283300/TraesCS7D02G256300/TraesCSU02G234000/TraesCSU02G259600
GO:0080124	pheophytinase activity	1.94e-07	2.45e-06	5	molecular_function	TraesCS1A02G262100/TraesCS2A02G186600/TraesCS5D02G326500/TraesCS6A02G272700/TraesCS6D02G252700
GO:0004332	fructose-bisphosphate aldolase activity	1.99e-07	2.45e-06	6	molecular_function	TraesCS5A02G108000/TraesCS5B02G115300/TraesCS5D02G122700/TraesCS7A02G381100/TraesCS7B02G283000/TraesCS7D02G377400
GO:0009231	riboflavin biosynthetic process	3.54e-07	3.55e-06	8	biological_process	TraesCS1A02G111900/TraesCS1A02G285400/TraesCS1B02G132100/TraesCS1B02G294600/TraesCS1D02G113400/TraesCS1D02G284400/TraesCS4A02G240300/TraesCS4D02G073200
GO:0080005	photosystem stoichiometry adjustment	5.82e-07	5.7e-06	4	biological_process	TraesCS3A02G202700/TraesCS3B02G234200/TraesCS7B02G184800/TraesCS7D02G292000
GO:0034599	cellular response to oxidative stress	6.08e-07	5.82e-06	11	biological_process	TraesCS5A02G168600/TraesCS6A02G412900/TraesCS6B02G234900/TraesCS6B02G462300/TraesCS6D02G176700/TraesCS6D02G397200/TraesCS7A02G160300/TraesCS7A02G250500/TraesCS7B02G140600/TraesCS7D02G161000/TraesCS7D02G249200
GO:0097753	membrane bending	6.54e-07	6.13e-06	5	biological_process	TraesCS1A02G200000/TraesCS1B02G214700/TraesCS2A02G235000/TraesCS2B02G256300/TraesCS2D02G238700
GO:0045727	positive regulation of translation	9.5e-07	8.35e-06	7	biological_process	TraesCS2A02G213508/TraesCS2B02G238300/TraesCS5B02G036800/TraesCS5D02G044400/TraesCS6A02G025700/TraesCS6A02G130900/TraesCS6D02G029300
GO:0005986	sucrose biosynthetic process	1.8e-06	1.55e-05	6	biological_process	TraesCS3B02G398300/TraesCS3D02G359900/TraesCS4A02G093100/TraesCS4A02G225100/TraesCS4B02G211400/TraesCS4D02G212000
GO:0016688	L-ascorbate peroxidase activity	1.4e-06	1.66e-05	6	molecular_function	TraesCS6A02G412900/TraesCS6B02G462300/TraesCS6D02G397200/TraesCS7A02G250500/TraesCS7B02G140600/TraesCS7D02G249200
GO:0044183	protein folding chaperone	1.78e-06	2.02e-05	10	molecular_function	TraesCS2D02G206500/TraesCS3A02G296000/TraesCS3B02G340900/TraesCS3D02G307000/TraesCS5A02G459200/TraesCS5B02G468800/TraesCS5D02G470300/TraesCS7A02G172900/TraesCS7B02G078200/TraesCS7D02G174200
GO:0016209	antioxidant activity	2.24e-06	2.44e-05	4	molecular_function	TraesCS4A02G105500/TraesCS4A02G255500/TraesCS4D02G059200/TraesCS4D02G199300
GO:0050891	multicellular organismal water homeostasis	4.73e-06	3.7e-05	4	biological_process	TraesCS2A02G317000/TraesCS2B02G335400/TraesCS2B02G416100/TraesCS2D02G314900
GO:0110102	chloroplast ribulose bisphosphate carboxylase complex assembly	4.73e-06	3.7e-05	4	biological_process	TraesCS3A02G296000/TraesCS3B02G340900/TraesCS3D02G307000/TraesCS5A02G545700
GO:1901562	response to paraquat	5.51e-06	4.17e-05	5	biological_process	TraesCS4A02G203800/TraesCS4B02G107500/TraesCS4D02G104600/TraesCS6A02G231300/TraesCS6D02G203800
GO:0004751	ribose-5-phosphate isomerase activity	3.98e-06	4.19e-05	4	molecular_function	TraesCS2A02G234900/TraesCS2D02G238600/TraesCS5B02G419300/TraesCS5D02G424700
GO:0010027	thylakoid membrane organization	6.03e-06	4.48e-05	9	biological_process	TraesCS3A02G082700/TraesCS3A02G253000/TraesCS3D02G197400/TraesCS4A02G203800/TraesCS4A02G286400/TraesCS4B02G107500/TraesCS4D02G104600/TraesCS4D02G147100/TraesCS7D02G534500
GO:0018026	peptidyl-lysine monomethylation	6.28e-06	4.59e-05	6	biological_process	TraesCS5A02G106100/TraesCS5A02G229500/TraesCS5D02G238000/TraesCS6A02G286800/TraesCS6B02G315800/TraesCS6D02G267500
GO:0055114	oxidation-reduction process	7.46e-06	5.36e-05	24	biological_process	TraesCS1A02G066400/TraesCS1D02G067500/TraesCS2A02G312600/TraesCS2B02G329600/TraesCS2D02G238500/TraesCS2D02G311100/TraesCS3A02G418400/TraesCS3B02G453600/TraesCS4A02G105500/TraesCS4A02G255500/TraesCS4D02G059200/TraesCS4D02G199300/TraesCS5A02G135700/TraesCS5D02G364500/TraesCS6A02G133100/TraesCS6A02G234900/TraesCS6A02G323100/TraesCS6B02G161600/TraesCS6B02G263600/TraesCS6B02G353700/TraesCS6B02G432200/…
GO:0006662	glycerol ether metabolic process	1.2e-05	8.37e-05	5	biological_process	TraesCS3A02G509000/TraesCS3B02G577800/TraesCS3D02G516800/TraesCS5A02G110300/TraesCS5D02G118500
GO:0061927	TOC-TIC supercomplex I	2.63e-05	9.49e-05	4	cellular_component	TraesCS1A02G165700/TraesCS1B02G182400/TraesCS1D02G175000/TraesCS5B02G514000
GO:0047066	phospholipid-hydroperoxide glutathione peroxidase activity	1.02e-05	0.0001	4	molecular_function	TraesCS2A02G582100/TraesCS2B02G604800/TraesCS7A02G150500/TraesCS7B02G054400
GO:0006352	DNA-templated transcription, initiation	1.54e-05	0.000105	9	biological_process	TraesCS1B02G467100/TraesCS4A02G095200/TraesCS4A02G315700/TraesCS4B02G209300/TraesCS4D02G210000/TraesCS5B02G563800/TraesCS5D02G551200/TraesCS7B02G184800/TraesCS7D02G292000
GO:0070208	protein heterotrimerization	1.79e-05	0.000121	4	biological_process	TraesCS4B02G326700/TraesCS4D02G115600/TraesCS4D02G323400/TraesCS5A02G498700
GO:1901601	strigolactone biosynthetic process	1.9e-05	0.000124	5	biological_process	TraesCS1B02G092200/TraesCS1D02G075900/TraesCS7A02G317900/TraesCS7D02G314600/TraesCSU02G097100
GO:0015986	ATP synthesis coupled proton transport	2.15e-05	0.000136	12	biological_process	TraesCS1B02G405000/TraesCS2A02G223600/TraesCS2D02G229600/TraesCS4A02G247600/TraesCS4B02G067300/TraesCS4D02G066200/TraesCS5B02G052700/TraesCS6A02G303800/TraesCS6D02G283300/TraesCS7D02G256300/TraesCSU02G234000/TraesCSU02G259600
GO:0006605	protein targeting	2.35e-05	0.000147	5	biological_process	TraesCS2A02G272500/TraesCS2B02G290700/TraesCS2D02G271800/TraesCS3A02G198400/TraesCS3B02G222700
GO:0047938	glucose-6-phosphate 1-epimerase activity	1.54e-05	0.000147	5	molecular_function	TraesCS4A02G031700/TraesCS4B02G274300/TraesCS5A02G386900/TraesCS5B02G391800/TraesCS5D02G396700
GO:0017038	protein import	2.56e-05	0.000158	4	biological_process	TraesCS3A02G198400/TraesCS3B02G222700/TraesCS6A02G057900/TraesCS6D02G058200
GO:0010431	seed maturation	2.85e-05	0.000173	8	biological_process	TraesCS1D02G067900/TraesCS6A02G231300/TraesCS6D02G203800/TraesCS7A02G112800/TraesCS7A02G250500/TraesCS7B02G140600/TraesCS7D02G108200/TraesCS7D02G249200
GO:0009409	response to cold	3.27e-05	0.000196	31	biological_process	TraesCS4A02G093100/TraesCS4B02G211400/TraesCS4B02G323000/TraesCS4D02G212000/TraesCS4D02G319400/TraesCS4D02G343400/TraesCS5A02G454900/TraesCS5A02G495100/TraesCS5A02G517000/TraesCS5B02G036800/TraesCS5B02G464100/TraesCS5B02G556300/TraesCS5D02G044400/TraesCS5D02G465300/TraesCS5D02G552200/TraesCS6A02G133100/TraesCS6A02G192800/TraesCS6A02G231300/TraesCS6A02G303800/TraesCS6A02G319700/TraesCS6B02G161600/…
GO:0016120	carotene biosynthetic process	3.55e-05	0.000207	4	biological_process	TraesCS3A02G208800/TraesCS3B02G239100/TraesCS3D02G211700/TraesCS6D02G160900
GO:0030674	protein binding, bridging	2.49e-05	0.000229	8	molecular_function	TraesCS2A02G022700/TraesCS2A02G035100/TraesCS2B02G048200/TraesCS2D02G023900/TraesCS4B02G326700/TraesCS4D02G323400/TraesCS5A02G498700/TraesCS7D02G092800
GO:0016491	oxidoreductase activity	2.93e-05	0.00025	34	molecular_function	TraesCS1A02G407600/TraesCS1B02G401400/TraesCS1D02G074300/TraesCS1D02G386800/TraesCS2A02G193800/TraesCS2A02G254100/TraesCS2B02G152900/TraesCS2B02G204500/TraesCS2D02G132900/TraesCS2D02G254500/TraesCS2D02G254700/TraesCS3A02G208800/TraesCS3B02G239100/TraesCS3D02G211700/TraesCS4A02G303400/TraesCS4B02G010400/TraesCS4B02G097100/TraesCS4D02G009100/TraesCS4D02G093500/TraesCS4D02G309300/TraesCS4D02G343400/…
GO:0016791	phosphatase activity	2.95e-05	0.00025	10	molecular_function	TraesCS2A02G348500/TraesCS2B02G366900/TraesCS2D02G346900/TraesCS4A02G184100/TraesCS4A02G353000/TraesCS4B02G134600/TraesCS4D02G129300/TraesCS6A02G154800/TraesCS6B02G182800/TraesCS6D02G144700
GO:0015035	protein disulfide oxidoreductase activity	2.97e-05	0.00025	12	molecular_function	TraesCS2A02G555300/TraesCS2B02G588600/TraesCS2D02G559200/TraesCS3A02G158800/TraesCS3A02G509000/TraesCS3B02G189800/TraesCS3B02G577800/TraesCS3D02G166500/TraesCS3D02G516800/TraesCS5A02G110300/TraesCS5A02G154700/TraesCS5D02G118500
GO:0009052	pentose-phosphate shunt, non-oxidative branch	4.78e-05	0.000271	4	biological_process	TraesCS2A02G234900/TraesCS2D02G238600/TraesCS5B02G419300/TraesCS5D02G424700
GO:0006835	dicarboxylic acid transport	5.46e-05	0.000287	3	biological_process	TraesCS3A02G135800/TraesCS3B02G153900/TraesCS3D02G136800
GO:0035674	tricarboxylic acid transmembrane transport	5.46e-05	0.000287	3	biological_process	TraesCS3A02G135800/TraesCS3B02G153900/TraesCS3D02G136800
GO:0080153	negative regulation of reductive pentose-phosphate cycle	5.46e-05	0.000287	3	biological_process	TraesCS2A02G035100/TraesCS2B02G048200/TraesCS2D02G034400
GO:0090677	reversible differentiation	5.46e-05	0.000287	3	biological_process	TraesCS1D02G067900/TraesCS7A02G112800/TraesCS7D02G108200
GO:0000293	ferric-chelate reductase activity	4.8e-05	0.000322	3	molecular_function	TraesCS2A02G312600/TraesCS2B02G329600/TraesCS2D02G311100
GO:0003873	6-phosphofructo-2-kinase activity	4.8e-05	0.000322	3	molecular_function	TraesCS1A02G110900/TraesCS1B02G129000/TraesCS1D02G112300
GO:0004059	aralkylamine N-acetyltransferase activity	4.8e-05	0.000322	3	molecular_function	TraesCS7A02G327800/TraesCS7B02G228500/TraesCS7D02G324600
GO:0015142	tricarboxylic acid transmembrane transporter activity	4.8e-05	0.000322	3	molecular_function	TraesCS3A02G135800/TraesCS3B02G153900/TraesCS3D02G136800
GO:0015367	oxoglutarate:malate antiporter activity	4.8e-05	0.000322	3	molecular_function	TraesCS3A02G135800/TraesCS3B02G153900/TraesCS3D02G136800
GO:0097718	disordered domain specific binding	4.8e-05	0.000322	3	molecular_function	TraesCS4B02G326700/TraesCS4D02G323400/TraesCS5A02G498700
GO:0010193	response to ozone	6.36e-05	0.00033	8	biological_process	TraesCS1A02G390400/TraesCS1B02G418600/TraesCS1D02G398600/TraesCS2A02G145900/TraesCS2B02G171300/TraesCS2B02G416100/TraesCS2D02G150500/TraesCS2D02G443500
GO:0008236	serine-type peptidase activity	5.2e-05	0.000341	9	molecular_function	TraesCS1A02G408900/TraesCS3A02G241500/TraesCS3B02G269700/TraesCS3D02G241700/TraesCS5A02G356700/TraesCS5B02G359200/TraesCS5D02G365600/TraesCS7A02G228300/TraesCS7D02G226300
GO:0061635	regulation of protein complex stability	9.45e-05	0.000474	3	biological_process	TraesCS1A02G298800/TraesCS1B02G308500/TraesCS1D02G292500
GO:1902265	abscisic acid homeostasis	9.45e-05	0.000474	3	biological_process	TraesCS5A02G355000/TraesCS5B02G357200/TraesCS5D02G362300
GO:0005525	GTP binding	9.07e-05	0.000582	25	molecular_function	TraesCS1A02G105300/TraesCS1A02G285400/TraesCS1B02G294600/TraesCS1D02G109900/TraesCS1D02G284400/TraesCS2A02G387000/TraesCS2B02G404600/TraesCS2D02G383800/TraesCS4A02G276300/TraesCS4B02G037400/TraesCS4D02G034700/TraesCS4D02G115600/TraesCS4D02G150800/TraesCS4D02G169500/TraesCS5B02G514000/TraesCS6A02G130900/TraesCS6A02G192800/TraesCS6A02G268100/TraesCS6B02G224800/TraesCS6B02G295300/TraesCS6D02G183500/…
GO:0016311	dephosphorylation	0.00014	0.000692	6	biological_process	TraesCS2A02G348500/TraesCS2B02G366900/TraesCS2D02G346900/TraesCS4A02G184100/TraesCS4B02G134600/TraesCS4D02G129300
GO:0003935	GTP cyclohydrolase II activity	0.000132	0.000792	3	molecular_function	TraesCS1A02G285400/TraesCS1B02G294600/TraesCS1D02G284400
GO:0004019	adenylosuccinate synthase activity	0.000132	0.000792	3	molecular_function	TraesCS4A02G276300/TraesCS4B02G037400/TraesCS4D02G034700
GO:0008686	3,4-dihydroxy-2-butanone-4-phosphate synthase activity	0.000132	0.000792	3	molecular_function	TraesCS1A02G285400/TraesCS1B02G294600/TraesCS1D02G284400
GO:0030426	growth cone	0.000296	0.000944	3	cellular_component	TraesCS5A02G163800/TraesCS5B02G161000/TraesCS5D02G168790
GO:0033384	geranyl diphosphate biosynthetic process	0.000196	0.00095	4	biological_process	TraesCS2A02G501900/TraesCS2B02G530100/TraesCS2D02G502400/TraesCS3D02G255200
GO:0045337	farnesyl diphosphate biosynthetic process	0.000196	0.00095	4	biological_process	TraesCS2A02G501900/TraesCS2B02G530100/TraesCS2D02G502400/TraesCS3D02G255200
GO:0009414	response to water deprivation	0.000218	0.000976	27	biological_process	TraesCS1A02G136500/TraesCS1B02G151900/TraesCS2A02G317000/TraesCS2B02G335400/TraesCS2D02G314900/TraesCS3A02G328300/TraesCS3B02G358300/TraesCS3D02G321900/TraesCS4A02G032900/TraesCS4A02G203800/TraesCS4B02G107500/TraesCS4B02G272400/TraesCS4B02G325800/TraesCS4D02G104600/TraesCS4D02G322700/TraesCS5A02G058000/TraesCS5A02G498000/TraesCS5B02G556300/TraesCS5D02G552200/TraesCS6A02G231300/TraesCS6D02G203800/…
GO:0006165	nucleoside diphosphate phosphorylation	0.000222	0.000976	3	biological_process	TraesCS6A02G083900/TraesCS6B02G113200/TraesCS6D02G077500
GO:0006435	threonyl-tRNA aminoacylation	0.000222	0.000976	3	biological_process	TraesCS6A02G282300/TraesCS6B02G310700/TraesCS6D02G262800
GO:0009142	nucleoside triphosphate biosynthetic process	0.000222	0.000976	3	biological_process	TraesCS6A02G083900/TraesCS6B02G113200/TraesCS6D02G077500
GO:0031022	nuclear migration along microfilament	0.000222	0.000976	3	biological_process	TraesCS5A02G355000/TraesCS5B02G357200/TraesCS5D02G362300
GO:0033614	chloroplast proton-transporting ATP synthase complex assembly	0.000222	0.000976	3	biological_process	TraesCS3A02G271600/TraesCS3B02G305300/TraesCS3D02G271200
GO:0043609	regulation of carbon utilization	0.000222	0.000976	3	biological_process	TraesCS1A02G110900/TraesCS1B02G129000/TraesCS1D02G112300
GO:0046040	IMP metabolic process	0.000222	0.000976	3	biological_process	TraesCS4A02G276300/TraesCS4B02G037400/TraesCS4D02G034700
GO:0004812	aminoacyl-tRNA ligase activity	0.000195	0.00107	3	molecular_function	TraesCS6A02G282300/TraesCS6B02G310700/TraesCS6D02G262800
GO:0004829	threonine-tRNA ligase activity	0.000195	0.00107	3	molecular_function	TraesCS6A02G282300/TraesCS6B02G310700/TraesCS6D02G262800
GO:0004175	endopeptidase activity	0.000286	0.00151	8	molecular_function	TraesCS3A02G241500/TraesCS3B02G269700/TraesCS3D02G241700/TraesCS5A02G356700/TraesCS5B02G359200/TraesCS5D02G365600/TraesCS7A02G228300/TraesCS7D02G226300
GO:0003746	translation elongation factor activity	0.000337	0.00175	8	molecular_function	TraesCS2A02G387000/TraesCS2B02G404600/TraesCS2D02G383800/TraesCS5B02G099300/TraesCS5D02G105500/TraesCS6A02G192800/TraesCS6B02G224800/TraesCS6D02G183500
GO:0016279	protein-lysine N-methyltransferase activity	0.000351	0.00179	6	molecular_function	TraesCS5A02G106100/TraesCS5A02G229500/TraesCS5D02G238000/TraesCS6A02G286800/TraesCS6B02G315800/TraesCS6D02G267500
GO:0006995	cellular response to nitrogen starvation	0.000427	0.00182	5	biological_process	TraesCS1A02G136500/TraesCS1B02G151900/TraesCS4A02G203800/TraesCS4B02G107500/TraesCS4D02G104600
GO:0009443	pyridoxal 5'-phosphate salvage	0.000563	0.00231	3	biological_process	TraesCS1A02G180800/TraesCS1B02G199700/TraesCS1D02G184400
GO:0004324	ferredoxin-NADP+ reductase activity	0.000497	0.00244	3	molecular_function	TraesCS4A02G472500/TraesCS7A02G020500/TraesCS7D02G016800
GO:0032502	developmental process	0.000642	0.00261	8	biological_process	TraesCS1A02G084300/TraesCS2B02G267000/TraesCS2D02G255600/TraesCS4B02G156500/TraesCS4D02G156100/TraesCS5A02G423600/TraesCS5B02G425900/TraesCS5D02G432100
GO:0070006	metalloaminopeptidase activity	0.000631	0.00305	5	molecular_function	TraesCS1D02G156100/TraesCS2A02G427600/TraesCS6A02G321600/TraesCS6B02G352400/TraesCS6D02G301300
GO:0101031	chaperone complex	0.00121	0.00346	3	cellular_component	TraesCS3A02G296000/TraesCS3B02G340900/TraesCS3D02G307000
GO:0016226	iron-sulfur cluster assembly	0.000909	0.00361	6	biological_process	TraesCS3A02G288200/TraesCS3B02G322800/TraesCS3D02G288000/TraesCS4B02G097000/TraesCS7B02G329500/TraesCS7D02G092800
GO:0032574	5'-3' RNA helicase activity	0.000805	0.00383	3	molecular_function	TraesCS5A02G163800/TraesCS5B02G161000/TraesCS5D02G168790
GO:0072318	clathrin coat disassembly	0.00113	0.00434	3	biological_process	TraesCS4A02G041000/TraesCS4B02G261900/TraesCS4D02G261900
GO:1904143	positive regulation of carotenoid biosynthetic process	0.00113	0.00434	3	biological_process	TraesCS4A02G203800/TraesCS4B02G107500/TraesCS4D02G104600
GO:1905157	positive regulation of photosynthesis	0.00113	0.00434	3	biological_process	TraesCS5A02G030400/TraesCS5B02G029000/TraesCS5D02G038600
GO:0005315	inorganic phosphate transmembrane transporter activity	0.00114	0.00523	6	molecular_function	TraesCS5A02G357300/TraesCS5B02G359800/TraesCS5D02G366400/TraesCS6A02G208200/TraesCS6B02G236600/TraesCS6D02G191600
GO:0050821	protein stabilization	0.00141	0.0054	6	biological_process	TraesCS1A02G136500/TraesCS1B02G151900/TraesCS6A02G192800/TraesCS6B02G224800/TraesCS6D02G183500/TraesCSU02G269100
GO:0004672	protein kinase activity	0.0012	0.00543	25	molecular_function	TraesCS1A02G136500/TraesCS1A02G301400/TraesCS1A02G369800/TraesCS1B02G151900/TraesCS1B02G311200/TraesCS1B02G388900/TraesCS1D02G301100/TraesCS2A02G523500/TraesCS2B02G553400/TraesCS2D02G525600/TraesCS3A02G397700/TraesCS3B02G318600/TraesCS3B02G429600/TraesCS3B02G555500/TraesCS3D02G391600/TraesCS4A02G203800/TraesCS4B02G107500/TraesCS4D02G104600/TraesCS5A02G168600/TraesCS5A02G411300/TraesCS5B02G415000/…
GO:0008186	RNA-dependent ATPase activity	0.00121	0.00543	3	molecular_function	TraesCS5A02G163800/TraesCS5B02G161000/TraesCS5D02G168790
GO:0006744	ubiquinone biosynthetic process	0.00163	0.00614	4	biological_process	TraesCS3A02G208800/TraesCS3B02G239100/TraesCS3D02G211700/TraesCS6D02G160900
GO:0006399	tRNA metabolic process	0.00165	0.00614	3	biological_process	TraesCS4A02G095200/TraesCS4B02G209300/TraesCS4D02G210000
GO:0048577	negative regulation of short-day photoperiodism, flowering	0.00165	0.00614	3	biological_process	TraesCS5A02G166100/TraesCS5B02G163500/TraesCS5D02G170700
GO:0015990	electron transport coupled proton transport	0.00181	0.00661	4	biological_process	TraesCS1A02G384500/TraesCS3B02G185700/TraesCS3B02G188800/TraesCSU02G265100
GO:0046901	tetrahydrofolylpolyglutamate biosynthetic process	0.00194	0.00699	2	biological_process	TraesCS1B02G190700/TraesCS1D02G165100
GO:0015977	carbon fixation	0.00196	0.00699	3	biological_process	TraesCS3A02G134200/TraesCS3B02G168000/TraesCS3D02G150500
GO:0019288	isopentenyl diphosphate biosynthetic process, methylerythritol 4-phosphate pathway	0.00196	0.00699	3	biological_process	TraesCS3A02G403800/TraesCS6A02G258500/TraesCS6B02G245100
GO:0004127	cytidylate kinase activity	0.00173	0.00752	3	molecular_function	TraesCS6A02G083900/TraesCS6B02G113200/TraesCS6D02G077500
GO:0008964	phosphoenolpyruvate carboxylase activity	0.00173	0.00752	3	molecular_function	TraesCS3A02G134200/TraesCS3B02G168000/TraesCS3D02G150500
GO:0000427	plastid-encoded plastid RNA polymerase complex	0.00304	0.0084	3	cellular_component	TraesCS3A02G253000/TraesCS5B02G036800/TraesCS5D02G044400
GO:0099080	supramolecular complex	0.00349	0.00906	2	cellular_component	TraesCS2A02G035100/TraesCS2B02G048200
GO:0016135	saponin biosynthetic process	0.00268	0.00925	3	biological_process	TraesCS2A02G501900/TraesCS2B02G530100/TraesCS2D02G502400
GO:0006537	glutamate biosynthetic process	0.00288	0.00928	2	biological_process	TraesCS2B02G152900/TraesCS2D02G132900
GO:0006883	cellular sodium ion homeostasis	0.00288	0.00928	2	biological_process	TraesCS6A02G231300/TraesCS6D02G203800
GO:0009103	lipopolysaccharide biosynthetic process	0.00288	0.00928	2	biological_process	TraesCS7B02G248500/TraesCS7D02G344700
GO:0010597	green leaf volatile biosynthetic process	0.00288	0.00928	2	biological_process	TraesCS6A02G027900/TraesCS6D02G031100
GO:0030644	cellular chloride ion homeostasis	0.00288	0.00928	2	biological_process	TraesCS6A02G231300/TraesCS6D02G203800
GO:0042121	alginic acid biosynthetic process	0.00288	0.00928	2	biological_process	TraesCS7B02G248500/TraesCS7D02G344700
GO:0097054	L-glutamate biosynthetic process	0.00288	0.00928	2	biological_process	TraesCS2B02G152900/TraesCS2D02G132900
GO:1901010	(S)-reticuline metabolic process	0.00288	0.00928	2	biological_process	TraesCS2B02G550200/TraesCS2D02G522500
GO:0019243	methylglyoxal catabolic process to D-lactate via S-lactoyl-glutathione	0.0031	0.00975	3	biological_process	TraesCS5A02G454900/TraesCS5B02G464100/TraesCS5D02G465300
GO:0070370	cellular heat acclimation	0.0031	0.00975	3	biological_process	TraesCS7A02G386300/TraesCS7B02G289200/TraesCS7D02G382900
GO:1990641	response to iron ion starvation	0.00316	0.00988	4	biological_process	TraesCS3A02G207900/TraesCS3B02G236600/TraesCS3D02G210800/TraesCS5A02G168600
GO:0010297	heteropolysaccharide binding	0.00265	0.0107	2	molecular_function	TraesCS5B02G036800/TraesCS5D02G044400
GO:0015930	glutamate synthase activity	0.00265	0.0107	2	molecular_function	TraesCS2B02G152900/TraesCS2D02G132900
GO:0016843	amine-lyase activity	0.00265	0.0107	2	molecular_function	TraesCS2A02G268800/TraesCS2B02G287600
GO:0004462	lactoylglutathione lyase activity	0.00274	0.0109	3	molecular_function	TraesCS5A02G454900/TraesCS5B02G464100/TraesCS5D02G465300
GO:1902884	positive regulation of response to oxidative stress	0.004	0.0123	2	biological_process	TraesCS6A02G231300/TraesCS6D02G203800
GO:1904961	quiescent center organization	0.004	0.0123	2	biological_process	TraesCS1B02G190700/TraesCS1D02G165100
GO:0015450	P-P-bond-hydrolysis-driven protein transmembrane transporter activity	0.00335	0.013	5	molecular_function	TraesCS2A02G272500/TraesCS2B02G290700/TraesCS2D02G271800/TraesCS3A02G198400/TraesCS3B02G222700
GO:0003747	translation release factor activity	0.00358	0.0135	3	molecular_function	TraesCS1A02G234400/TraesCS1B02G249100/TraesCS4D02G147100
GO:0043139	5'-3' DNA helicase activity	0.00358	0.0135	3	molecular_function	TraesCS5A02G163800/TraesCS5B02G161000/TraesCS5D02G168790
GO:0005786	signal recognition particle, endoplasmic reticulum targeting	0.00615	0.0146	4	cellular_component	TraesCS4B02G326700/TraesCS4D02G115600/TraesCS4D02G323400/TraesCS5A02G498700
GO:0002238	response to molecule of fungal origin	0.00504	0.0153	5	biological_process	TraesCS2A02G501900/TraesCS2B02G530100/TraesCS2B02G550200/TraesCS2D02G502400/TraesCS2D02G522500
GO:0031540	regulation of anthocyanin biosynthetic process	0.00514	0.0153	3	biological_process	TraesCS4A02G203800/TraesCS4B02G107500/TraesCS4D02G104600
GO:0097428	protein maturation by iron-sulfur cluster transfer	0.00514	0.0153	3	biological_process	TraesCS4B02G097000/TraesCS7B02G329500/TraesCS7D02G092800
GO:0019904	protein domain specific binding	0.00431	0.0157	6	molecular_function	TraesCS1A02G200000/TraesCS1B02G214700/TraesCS2A02G235000/TraesCS2B02G256300/TraesCS2D02G238700/TraesCS4D02G115600
GO:0016151	nickel cation binding	0.00455	0.0162	3	molecular_function	TraesCS2A02G035100/TraesCS2B02G048200/TraesCS2D02G034400
GO:0004326	tetrahydrofolylpolyglutamate synthase activity	0.00486	0.0171	2	molecular_function	TraesCS1B02G190700/TraesCS1D02G165100
GO:0071454	cellular response to anoxia	0.00673	0.0196	2	biological_process	TraesCS2A02G035100/TraesCS2B02G048200
GO:1901135	carbohydrate derivative metabolic process	0.00673	0.0196	2	biological_process	TraesCS2B02G419900/TraesCS2D02G399300
GO:0003690	double-stranded DNA binding	0.0057	0.0198	8	molecular_function	TraesCS1A02G084300/TraesCS2B02G267000/TraesCS2D02G255600/TraesCS4B02G156500/TraesCS4D02G156100/TraesCS5A02G423600/TraesCS5B02G425900/TraesCS5D02G432100
GO:0004614	phosphoglucomutase activity	0.00619	0.0201	2	molecular_function	TraesCS7B02G248500/TraesCS7D02G344700
GO:0008883	glutamyl-tRNA reductase activity	0.00619	0.0201	2	molecular_function	TraesCS1B02G075200/TraesCS1D02G058300
GO:0015462	ATPase-coupled protein transmembrane transporter activity	0.00619	0.0201	2	molecular_function	TraesCS3A02G198400/TraesCS3B02G222700
GO:0046510	UDP-sulfoquinovose:DAG sulfoquinovosyltransferase activity	0.00619	0.0201	2	molecular_function	TraesCS2A02G268700/TraesCS2B02G287500
GO:0097367	carbohydrate derivative binding	0.00619	0.0201	2	molecular_function	TraesCS2B02G419900/TraesCS2D02G399300
GO:0008422	beta-glucosidase activity	0.00641	0.0206	8	molecular_function	TraesCS3A02G447500/TraesCS3B02G205500/TraesCS3B02G483500/TraesCS3D02G181400/TraesCS3D02G440200/TraesCS4A02G172000/TraesCS4D02G143200/TraesCSU02G240500
GO:0032790	ribosome disassembly	0.00783	0.0226	3	biological_process	TraesCS2A02G387000/TraesCS2B02G404600/TraesCS2D02G383800
GO:0010168	ER body	0.0102	0.0235	3	cellular_component	TraesCS1A02G254400/TraesCS1B02G263900/TraesCS1D02G253800
GO:0004834	tryptophan synthase activity	0.00838	0.0263	3	molecular_function	TraesCS3A02G041800/TraesCS3B02G041900/TraesCS3D02G038500
GO:0010148	transpiration	0.0101	0.0284	2	biological_process	TraesCS4A02G032900/TraesCS4B02G272400
GO:0046506	sulfolipid biosynthetic process	0.0101	0.0284	2	biological_process	TraesCS2A02G268700/TraesCS2B02G287500
GO:0019676	ammonia assimilation cycle	0.012	0.0325	2	biological_process	TraesCS2B02G152900/TraesCS2D02G132900
GO:0043488	regulation of mRNA stability	0.012	0.0325	2	biological_process	TraesCS1A02G234400/TraesCS1B02G249100
GO:0008137	NADH dehydrogenase (ubiquinone) activity	0.0108	0.0326	11	molecular_function	TraesCS1A02G384400/TraesCS1A02G384500/TraesCS2A02G264700/TraesCS2D02G557200/TraesCS3B02G126000/TraesCS3B02G185700/TraesCS3B02G188800/TraesCS4A02G024500/TraesCS4B02G000100/TraesCS7D02G255800/TraesCSU02G265100
GO:0051721	protein phosphatase 2A binding	0.011	0.0326	2	molecular_function	TraesCS5B02G121300/TraesCS5D02G126600
GO:0010223	secondary shoot formation	0.0124	0.0332	5	biological_process	TraesCS1B02G092200/TraesCS1D02G075900/TraesCS7A02G317900/TraesCS7D02G314600/TraesCSU02G097100
GO:0006811	ion transport	0.0127	0.0338	6	biological_process	TraesCS2A02G312600/TraesCS2B02G329600/TraesCS2D02G311100/TraesCS3A02G190800/TraesCS3B02G220200/TraesCS3D02G194700
GO:0035194	posttranscriptional gene silencing by RNA	0.0132	0.0348	3	biological_process	TraesCS2A02G330600/TraesCS2B02G351500/TraesCS2D02G332200
GO:0000275	mitochondrial proton-transporting ATP synthase complex, catalytic core F(1)	0.0169	0.0379	2	cellular_component	TraesCS2A02G223600/TraesCS2D02G229600
GO:0000049	tRNA binding	0.0135	0.0391	7	molecular_function	TraesCS2D02G271300/TraesCS5A02G163800/TraesCS5B02G161000/TraesCS5D02G168790/TraesCS7A02G237000/TraesCS7B02G103200/TraesCS7D02G199300
GO:0035435	phosphate ion transmembrane transport	0.0153	0.0403	3	biological_process	TraesCS6A02G208200/TraesCS6B02G236600/TraesCS6D02G191600
GO:0009060	aerobic respiration	0.0158	0.0414	4	biological_process	TraesCS1A02G384500/TraesCS3B02G185700/TraesCS3B02G188800/TraesCSU02G265100
GO:0008428	ribonuclease inhibitor activity	0.015	0.0424	2	molecular_function	TraesCS7A02G558200/TraesCS7D02G552200
GO:0047443	4-hydroxy-4-methyl-2-oxoglutarate aldolase activity	0.015	0.0424	2	molecular_function	TraesCS7A02G558200/TraesCS7D02G552200
GO:0070402	NADPH binding	0.0157	0.0442	3	molecular_function	TraesCS1A02G180800/TraesCS1B02G199700/TraesCS1D02G184400
