# Supplementary material for: Integrative gene duplication and genome-wide analysis characterize Peroxin11 gene family in wheat
Source: BMC Genomics. 2026 Apr 11;27:369. doi: 10.1186/s12864-026-12771-2 (PMC13072609; doi:10.1186/s12864-026-12771-2)
Supplement: Supplementary file 1 — Supplementary Material 1. [file 12864_2026_12771_MOESM1_ESM.zip › Table S12.xlsx]

## Sheet: Sheet1
Table S12: The predicted targets of each TF
TF	TaPEX11 target
AP2-ERF-5B-2	TraesCS2A01G368300
AP2-ERF-5B-2	TraesCS2B01G385400
AP2-ERF-5B-2	TraesCS2D01G365100
AP2-ERF-5B-2	TraesCS4A01G117800
AP2-ERF-5B-2	TraesCS4A01G442900
AP2-ERF-5B-2	TraesCS4B01G186600
AP2-ERF-5B-2	TraesCS4B01G355100
AP2-ERF-5B-2	TraesCS4D01G187900
AP2-ERF-5B-2	TraesCS4D01G348600
AP2-ERF-5B-2	TraesCS5A01G524400
AP2-ERF-5B-2	TraesCS7D01G051200
AP2-ERF-5B-2	TraesCS7A01G056300
AP2-ERF-5B-2	TraesCS2A01G368300
AP2-ERF-5B-2	TraesCS2B01G385400
AP2-ERF-5B-2	TraesCS2D01G365100
AP2-ERF-5B-2	TraesCS4A01G117800
AP2-ERF-5B-2	TraesCS4A01G442900
AP2-ERF-5B-2	TraesCS4B01G186600
AP2-ERF-5B-2	TraesCS4B01G355100
AP2-ERF-5B-2	TraesCS4D01G187900
AP2-ERF-5B-2	TraesCS4D01G348600
AP2-ERF-5B-2	TraesCS5A01G524400
AP2-ERF-5B-2	TraesCS7D01G051200
AP2-ERF-5B-2	TraesCS7A01G056300
AP2-ERF-5B-2	TraesCS2A01G368300
AP2-ERF-5B-2	TraesCS2B01G385400
AP2-ERF-5B-2	TraesCS2D01G365100
AP2-ERF-5B-2	TraesCS4A01G117800
AP2-ERF-5B-2	TraesCS4A01G442900
AP2-ERF-5B-2	TraesCS4B01G186600
AP2-ERF-5B-2	TraesCS4B01G355100
AP2-ERF-5B-2	TraesCS4D01G187900
AP2-ERF-5B-2	TraesCS4D01G348600
AP2-ERF-5B-2	TraesCS5A01G524400
AP2-ERF-5B-2	TraesCS7D01G051200
AP2-ERF-5B-2	TraesCS7A01G056300
AP2-ERF-6A-1	TraesCS2A01G368300
AP2-ERF-6A-1	TraesCS2B01G385400
AP2-ERF-6A-1	TraesCS2D01G365100
AP2-ERF-6A-1	TraesCS4A01G117800
AP2-ERF-6A-1	TraesCS4A01G442900
AP2-ERF-6A-1	TraesCS4B01G186600
AP2-ERF-6A-1	TraesCS4B01G355100
AP2-ERF-6A-1	TraesCS4D01G187900
AP2-ERF-6A-1	TraesCS4D01G348600
AP2-ERF-6A-1	TraesCS7D01G051200
AP2-ERF-6A-1	TraesCS7A01G056300
AP2-ERF-6D-1	TraesCS2A01G368300
AP2-ERF-6D-1	TraesCS2B01G385400
AP2-ERF-6D-1	TraesCS4A01G117800
AP2-ERF-6D-1	TraesCS4A01G442900
AP2-ERF-6D-1	TraesCS4B01G355100
AP2-ERF-6D-1	TraesCS4D01G187900
AP2-ERF-6D-1	TraesCS7D01G051200
AP2-ERF-6D-1	TraesCS7A01G056300
bHLH-1A-1	TraesCS2D01G365100
bHLH-1A-1	TraesCS4D01G187900
bHLH-1A-1	TraesCS7A01G056300
