# Supplementary material for: Integrative gene duplication and genome-wide analysis characterize Peroxin11 gene family in wheat
Source: BMC Genomics. 2026 Apr 11;27:369. doi: 10.1186/s12864-026-12771-2 (PMC13072609; doi:10.1186/s12864-026-12771-2)
Supplement: Supplementary file 1 — Supplementary Material 1. [file 12864_2026_12771_MOESM1_ESM.zip › Table S13.xlsx]

## Sheet: Table S11
Table S13: Wheat IDs conversion
IWGSCv1p1	wGRNv1	IWGSCv2p1	IWGSCv1	TGACv1	IWGSCv0p4
TraesCS4D02G187900	TraesCS4D03G0465300	TraesCS4D03G0465300	TraesCS4D01G187900	-	Traes_4DL_4DC47F0501
TraesCS4A02G117800	TraesCS4A03G0242100	TraesCS4A03G0242100	TraesCS4A01G117800	TRIAE_CS42_4AS_TGACv1_307215_AA1018520	Traes_4AS_C1AAF027B
TraesCS4B02G186600	TraesCS4B03G0526200	TraesCS4B03G0526200	TraesCS4B01G186600	TRIAE_CS42_4BL_TGACv1_321758_AA1065080	Traes_4BL_5BB224A251
TraesCS2D02G365100	TraesCS2D03G0837500	TraesCS2D03G0837500	TraesCS2D01G365100	TRIAE_CS42_2DL_TGACv1_158478_AA0519730	Traes_2DL_B974A912B
TraesCS2B02G385400	TraesCS2B03G0988000	TraesCS2B03G0988000	TraesCS2B01G385400	TRIAE_CS42_2BL_TGACv1_129987_AA0401060	Traes_2BL_E31A49937
TraesCS2A02G368300	TraesCS2A03G0897700	TraesCS2A03G0897700	TraesCS2A01G368300	TRIAE_CS42_2AL_TGACv1_095370_AA0310110	Traes_2AL_FB2B6601D
TraesCS4A02G442900	TraesCS4A03G1102900	TraesCS4A03G1102900	TraesCS4A01G442900	TRIAE_CS42_4AL_TGACv1_288473_AA0949650	Traes_4AL_D9FFAAA1A
TraesCS4B02G355100	TraesCS4B03G0921000	TraesCS4B03G0921000	TraesCS4B01G355100	TRIAE_CS42_4BL_TGACv1_322152_AA1069020	Traes_4BL_DD7569D22
TraesCS4D02G348600	TraesCS4D03G0808200	TraesCS4D03G0808200	TraesCS4D01G348600	TRIAE_CS42_4DL_TGACv1_342519_AA1115730	Traes_4DL_0971895E8
TraesCS7A02G056300	TraesCS7A03G0126100	TraesCS7A03G0126100	TraesCS7A01G056300	TRIAE_CS42_U_TGACv1_641120_AA2086070	Traes_4AL_D9FFAAA1A
TraesCS7D02G051200	TraesCS7D03G0113900	TraesCS7D03G0113900	TraesCS7D01G051200	TRIAE_CS42_U_TGACv1_641120_AA2086070	Traes_7DS_DA11E7020
TraesCS5A02G524400	TraesCS5A03G1224200	TraesCS5A03G1224200	TraesCS5A01G524400	TRIAE_CS42_5AL_TGACv1_375287_AA1219220	-
