# Supplementary material for: Integrative gene duplication and genome-wide analysis characterize Peroxin11 gene family in wheat
Source: BMC Genomics. 2026 Apr 11;27:369. doi: 10.1186/s12864-026-12771-2 (PMC13072609; doi:10.1186/s12864-026-12771-2)
Supplement: Supplementary file 1 — Supplementary Material 1. [file 12864_2026_12771_MOESM1_ESM.zip › Table S14.xlsx]

## Sheet: Sheet1
Table S14: Transcriptome data analysis in developing grains.
Category	Room1_10DPA	Room1_AL_20DPA	Room1_AL_20DPA_Extra	Room1_TC_20DPA	Room1_SE_20DPA	Room1_REF_20DPA	Room1_AL.SE_30DPA	Room1_SE_30DPA	Room2_10DPA	Room2_AL_20DPA	Room2_TC_20DPA	Room2_SE_20DPA	Room2_REF_20DPA	Room2_AL.SE_30DPA	Room2_SE_30DPA
TaPEX11-1	0.063746	1.7632	1.84614	0.96319	0.425808	0.467031	1.60409	0.652888	0.498792	0.771348	0.296878	0.106485	0.830382	0.134324	0.228526
TaPEX11-2	0.366898	0.876049	0.686165	0.676856	0.297816	0.46406	0.514865	0.270755	0.454198	0.719822	0.213664	0.16876	0.454964	0.155745	0.099379
TaPEX11-3	0.288029	1.22217	1.29036	0.700971	0.260744	0.501905	0.905894	0.409807	0.640824	0.666311	0.271786	0.16831	0.511782	0.413274	0.26917
TaPEX11-4	0	0	0	0.359691	0.282681	0.676492	0.10791	0	0	0	0.054131	0.119042	0.407435	0	0.119131
TaPEX11-5	0	1.14554	0.751004	1.3654	0.773553	0.628547	0.109385	0.159421	0.669319	0.434793	0.379218	0.239529	0.124168	0.166574	0
TaPEX11-6	0.098369	0.455539	0.385655	1.0098	0.611863	0.473376	0.027453	0.11055	0.89305	0.283143	0.245472	0.077778	0.498093	0.182224	0.091364
TaPEX11-7	1.83682	14.8365	14.9297	5.55365	1.49951	3.19826	11.5519	3.61393	3.64915	11.1161	2.05826	1.32471	6.54373	2.15435	2.12121
TaPEX11-8	0.1353	0.011791	0.024273	0.23038	0	0	0	0.049527	0.102587	0.103614	0.021226	0	0	0.067832	0
TaPEX11-9	0	0.064389	0	0.222603	0.056521	0.02499	0	0.038879	0.10375	0.209893	0	0.080233	0.02426	0.029969	0.04515
TaPEX11-10	3.0627	14.19	14.4704	9.07624	2.67021	4.24322	14.1505	6.17829	4.25908	10.508	4.72003	2.60101	6.92349	3.00482	4.63374
TaPEX11-11	1.60225	2.85242	2.87761	1.34193	0.963021	0.877938	2.91357	2.07686	1.27979	2.83411	0.80569	0.798908	1.67881	0.97576	0.978845
TaPEX11-12	0	0	0.015742	0.172741	0.028833	0	0	0	0.042459	0	0.027702	0	0	0	0
