# Supplementary material for: Integrative gene duplication and genome-wide analysis characterize Peroxin11 gene family in wheat
Source: BMC Genomics. 2026 Apr 11;27:369. doi: 10.1186/s12864-026-12771-2 (PMC13072609; doi:10.1186/s12864-026-12771-2)
Supplement: Supplementary file 1 — Supplementary Material 1. [file 12864_2026_12771_MOESM1_ESM.zip › Table S15.xlsx]

## Sheet: Sheet1
Table S15: Transcriptome data analysis in early spike development.
Category	KNI	KNII	KNIII	KNIV	KNV	KNVI
TaPEX11-1	0.231109	0.188128	0.204436	0.254662	0.296947	0.193462
TaPEX11-2	0.264731	0.120442	0.388062	0.353924	1.48408	0.25483
TaPEX11-3	0.668771	0.895638	1.49223	1.36493	4.177	0.686516
TaPEX11-4	0.104328	0	0.090898	0	0.058727	0.055983
TaPEX11-5	0	0.322788	0.037665	0.083197	0.187651	0.040159
TaPEX11-6	0	0.027586	0	0.076239	0	0.035955
TaPEX11-7	21.663	21.4827	21.0765	23.2982	20.8122	22.2567
TaPEX11-8	0.836863	0.597395	0.747283	1.31526	1.23724	1.25271
TaPEX11-9	3.29506	2.52388	2.59877	2.34785	1.6303	2.0428
TaPEX11-10	26.4349	25.9235	31.9843	32.5232	32.6382	33.4205
TaPEX11-11	34.3818	34.3272	32.5708	31.476	32.8903	31.259
TaPEX11-12	1.19316	1.39371	1.26024	2.11083	1.77407	1.23598
