# Supplementary material for: Integrative gene duplication and genome-wide analysis characterize Peroxin11 gene family in wheat
Source: BMC Genomics. 2026 Apr 11;27:369. doi: 10.1186/s12864-026-12771-2 (PMC13072609; doi:10.1186/s12864-026-12771-2)
Supplement: Supplementary file 1 — Supplementary Material 1. [file 12864_2026_12771_MOESM1_ESM.zip › Table S16.xlsx]

## Sheet: Sheet1
Table S16: Transcriptome data analysis in heat tolerant and susceptible genotypes.
Category	HD2985_control	HD2985_stress	HD2329_control	HD2329_stress			HD2985_stress	HD2329_stress
TaPEX11-1	1.1607	3.54585	4.9708	0		TaPEX11-1	3.05492	0
TaPEX11-2	0.104753	0.647221	1.13213	0.542578		TaPEX11-2	6.17854	0.479254
TaPEX11-3	1.12901	2.77401	1.00705	0.734766		TaPEX11-3	2.45703	0.729622
TaPEX11-4	2.67033	20.2571	6.75933	5.00328		TaPEX11-4	7.58599	0.740204
TaPEX11-5	9.47707	30.1975	11.0155	9.27614		TaPEX11-5	3.18638	0.842099
TaPEX11-6	6.8457	16.7398	9.86741	10.3637		TaPEX11-6	2.4453	1.0503
TaPEX11-7	9.41339	8.69323	23.5782	4.46188		TaPEX11-7	0.923496	0.189238
TaPEX11-8	39.9052	79.3939	32.6092	44.9947		TaPEX11-8	1.98956	1.37982
TaPEX11-9	51.0344	94.0308	55.2402	57.9845		TaPEX11-9	1.8425	1.04968
TaPEX11-10	11.5355	13.3541	32.7917	9.60238		TaPEX11-10	1.15765	0.29283
TaPEX11-11	7.46162	11.407	27.205	13.6905		TaPEX11-11	1.52876	0.503235
TaPEX11-12	83.6579	103.519	59.9703	79.7967		TaPEX11-12	1.23741	1.3306
