# Supplementary material for: Integrative gene duplication and genome-wide analysis characterize Peroxin11 gene family in wheat
Source: BMC Genomics. 2026 Apr 11;27:369. doi: 10.1186/s12864-026-12771-2 (PMC13072609; doi:10.1186/s12864-026-12771-2)
Supplement: Supplementary file 1 — Supplementary Material 1. [file 12864_2026_12771_MOESM1_ESM.zip › Table S17.xlsx]

## Sheet: Sheet1
Table S17: Transcriptome data analysis of salt stressed seedlings.
Category	CS_CK_6h	CS_Na_6h	QM_CK_6h	QM_Na_6h	CS_CK_12h	CS_Na_12h	QM_CK_12h	QM_Na_12h	CS_CK_24h	CS_Na_24h	QM_CK_24h	QM_Na_24h	CS_CK_6h	CS_Na_48h	QM_CK_48h	QM_Na_48h
TaPEX11-1	3.349	8.39656	3.19162	8.32979	2.40525	4.30182	2.90845	5.09875	4.86268	3.34107	2.21859	3.6935	4.68935	2.90581	4.0847	1.87725
TaPEX11-2	1.29142	1.65512	2.05627	2.68142	1.10811	1.16518	1.4616	1.45917	1.33416	1.20559	0.940486	0.894355	1.72721	0.443696	1.98278	0.615014
TaPEX11-3	2.3641	2.63173	1.43933	2.57251	2.004	1.71898	1.94256	1.79314	1.9444	1.51392	1.58704	1.23006	3.05816	0.943581	1.4342	1.08085
TaPEX11-4	0	0	0	0	0	0	0	0	0	0.488102	0	0	0	0	0	0
TaPEX11-5	0.411794	0	0.212795	0.083237	0.382451	0.250581	0.238183	0.176768	0.808557	0.491734	0.370323	0.106521	0.896944	0.104024	0	0.180732
TaPEX11-6	0.225193	0.149636	0.381682	0.100443	0.399122	0.150404	0.338671	0.107416	0.22551	0.09875	0.16755	0	0.181644	0	0.082626	0
TaPEX11-7	34.4029	22.6499	33.5343	21.983	25.8647	18.5234	27.8727	17.9745	31.7975	11.8777	32.3686	14.2833	29.1854	8.25383	31.2594	9.2373
TaPEX11-8	0.04417	0.177155	0	0	0.07405	0.037647	0.099742	0	0.066455	0.06992	0	0	0.21617	0	0.051688	0
TaPEX11-9	0.777622	1.0764	0.457221	0.664779	0.751397	0.413241	0.482471	0.21549	0.539552	0.221782	0.536616	0.51871	0.776273	0	0.364098	0.043972
TaPEX11-10	28.8389	25.9739	26.9961	20.2361	22.94	21.3081	23.9139	18.004	30.9819	17.4635	26.0635	14.9043	31.791	13.114	24.0151	10.3904
TaPEX11-11	4.31811	10.7377	40.5337	28.865	3.28624	11.8931	30.4984	20.1955	3.93936	9.54739	39.5106	18.8794	3.70156	8.12746	37.8652	13.2046
TaPEX11-12	0.05924	0	0	0.138108	0.102813	0.056416	0.236114	0	0.222652	0	0.177179	0	0.192236	0.099051	0.360384	0.043558
