# Supplementary material for: Integrative gene duplication and genome-wide analysis characterize Peroxin11 gene family in wheat
Source: BMC Genomics. 2026 Apr 11;27:369. doi: 10.1186/s12864-026-12771-2 (PMC13072609; doi:10.1186/s12864-026-12771-2)
Supplement: Supplementary file 1 — Supplementary Material 1. [file 12864_2026_12771_MOESM1_ESM.zip › Table S18.xlsx]

## Sheet: Sheet1
Table S18: Transcriptome data analysis of strip rust infected plants.
Category	non-innoculation	Stripe24h	Stripe48h	Stripe72h			Stripe24h	Stripe48h	Stripe72h
TaPEX11-1	2.3029	5.47476	1.63419	2.78341		TaPEX11-1	2.37733	0.709623	1.20865
TaPEX11-2	0.805815	0.67495	0.591296	0.633487		TaPEX11-2	0.837599	0.733786	0.786144
TaPEX11-3	1.20201	2.30832	1.29598	1.42247		TaPEX11-3	1.92038	1.07818	1.18341
TaPEX11-4	53.4084	66.195	126.059	122.5		TaPEX11-4	1.23941	2.36028	2.29365
TaPEX11-5	57.5572	51.6016	86.4921	84.1547		TaPEX11-5	0.896527	1.50272	1.46211
TaPEX11-6	18.6601	12.5925	32.8531	32.7092		TaPEX11-6	0.674836	1.76061	1.7529
TaPEX11-7	10.8214	13.8065	5.43056	3.7557		TaPEX11-7	1.27585	0.501835	0.347062
TaPEX11-8	86.2184	53.6341	123.72	103.962		TaPEX11-8	0.622073	1.43496	1.2058
TaPEX11-9	108.181	94.355	152.322	127.356		TaPEX11-9	0.872196	1.40803	1.17725
TaPEX11-10	10.6138	15.8025	6.23552	3.86012		TaPEX11-10	1.48886	0.587492	0.363689
TaPEX11-11	16.5771	37.6268	13.361	15.1575		TaPEX11-11	2.26981	0.805991	0.914364
TaPEX11-12	124.307	78.3166	157.184	129.034		TaPEX11-12	0.630026	1.26448	1.03803
