# Supplementary material for: Integrative gene duplication and genome-wide analysis characterize Peroxin11 gene family in wheat
Source: BMC Genomics. 2026 Apr 11;27:369. doi: 10.1186/s12864-026-12771-2 (PMC13072609; doi:10.1186/s12864-026-12771-2)
Supplement: Supplementary file 1 — Supplementary Material 1. [file 12864_2026_12771_MOESM1_ESM.zip › Table S19.xlsx]

## Sheet: Ark1
Category	TaPEX11-10	TaPEX11-5	TaPEX11-9	TaPEX11-7	TaPEX11-1	TaPEX11-8	TaPEX11-4	TaPEX11-2	TaPEX11-3	TaPEX11-12	TaPEX11-11	TaPEX11-6
control	11.5522	11.6273	39.7674	8.8641	2.27186	29.36	0	1.07595	2.05147	55.0638	16.568	10.4092
drought_1h	11.7763	5.66528	35.0347	8.91335	3.89887	28.192	0	1.33026	2.55771	46.8821	20.1296	5.80452
drought_6h	8.34695	4.03677	10.4522	12.7848	7.89572	8.53505	2.34919	1.08274	2.25375	11.0615	24.4869	2.57068
heat_1h	6.91562	7.36901	26.8532	4.61113	2.65396	22.1874	1.07543	0.840458	2.47259	44.4951	11.5409	4.12974
heat_6h	13.4976	22.1032	31.8417	13.4646	7.89267	25.6988	0	2.98028	6.94123	53.872	21.9943	7.57693
drough&theat_1h	5.66313	4.77463	25.0714	3.66118	2.8307	19.7125	1.24633	0.889452	2.8914	40.5106	7.63709	1.74374
drought&heat_6h	10.5092	14.1311	30.179	7.38617	4.35723	27.2082	4.54019	1.42702	4.452	44.9399	14.5407	6.37514

## Sheet: Sheet1
				Tolerant								sensitive
Category	control	drought_1h	drought_6h	heat_1h	heat_6h	drough&theat_1h	drought&heat_6h		drought_1h	drought_6h	heat_1h	heat_6h	drough&theat_1h	drought&heat_6h
TaPEX11-1	2.27186	3.89887	7.89572	2.65396	7.89267	2.8307	4.35723	TaPEX11-1	1.71616	1.71616	1.16819	3.4741	1.24598	1.91791
TaPEX11-2	1.07595	1.33026	1.08274	0.840458	2.98028	0.889452	1.42702	TaPEX11-2	1.23636	1.23636	0.781131	2.76991	0.826667	1.32629
TaPEX11-3	2.05147	2.55771	2.25375	2.47259	6.94123	2.8914	4.452	TaPEX11-3	1.24677	1.24677	1.20528	3.38354	1.40943	2.17015
TaPEX11-4	0	0	2.34919	1.07543	0	1.24633	4.54019	TaPEX11-4	0	2.34919	1.07543	0	1.24633	4.54019
TaPEX11-5	11.6273	5.66528	4.03677	7.36901	22.1032	4.77463	14.1311	TaPEX11-5	0.48724	0.48724	0.633768	1.90097	0.41064	1.21534
TaPEX11-6	10.4092	5.80452	2.57068	4.12974	7.57693	1.74374	6.37514	TaPEX11-6	0.557634	0.557634	0.396739	0.727907	0.167519	0.612452
TaPEX11-7	8.8641	8.91335	12.7848	4.61113	13.4646	3.66118	7.38617	TaPEX11-7	1.00556	1.00556	0.520203	1.519	0.413035	0.833268
TaPEX11-8	29.36	28.192	8.53505	22.1874	25.6988	19.7125	27.2082	TaPEX11-8	0.960218	0.960218	0.755702	0.8753	0.671407	0.92671
TaPEX11-9	39.7674	35.0347	10.4522	26.8532	31.8417	25.0714	30.179	TaPEX11-9	0.88099	0.88099	0.675257	0.800699	0.630451	0.758888
TaPEX11-10	11.5522	11.7763	8.34695	6.91562	13.4976	5.66313	10.5092	TaPEX11-10	1.0194	1.0194	0.598641	1.1684	0.490221	0.909714
TaPEX11-11	16.568	20.1296	24.4869	11.5409	21.9943	7.63709	14.5407	TaPEX11-11	1.21497	1.21497	0.696578	1.32752	0.460954	0.877638
TaPEX11-12	55.0638	46.8821	11.0615	44.4951	53.872	40.5106	44.9399	TaPEX11-12	0.851414	0.851414	0.808064	0.978356	0.735703	0.816142
