# Supplementary material for: Integrative gene duplication and genome-wide analysis characterize Peroxin11 gene family in wheat
Source: BMC Genomics. 2026 Apr 11;27:369. doi: 10.1186/s12864-026-12771-2 (PMC13072609; doi:10.1186/s12864-026-12771-2)
Supplement: Supplementary file 1 — Supplementary Material 1. [file 12864_2026_12771_MOESM1_ESM.zip › Table S2.xlsx]

## Sheet: Sheet1
Table S2: CDD-searchresults of PEX11 proteins in wheat
#Batch CD-search tool	NIH/NLM/NCBI
#cdsid	QM3-qcdsearch-386B8CAD67E07FF9-E9C2B7EC8451997
#datatype	hitsFull Results
#status	0
#Start time	2024-07-23T00:35:09	Run time	0:00:00:12
#status	success
Query	Hit type	PSSM-ID	From	To	E-Value	Bitscore	Accession	Short name	Incomplete	Superfamily
Q#1 - >TraesCS2B02G385400.1	specific	398979	10	226	5.93295e-63	194.023	pfam05648	PEX11	-	cl20302
Q#1 - >TraesCS2B02G385400.1	superfamily	398979	10	226	5.93295e-63	194.023	cl20302	PEX11 superfamily	-	-
Q#2 - >TraesCS2D02G365100.1	specific	398979	10	227	7.3417e-62	191.327	pfam05648	PEX11	-	cl20302
Q#2 - >TraesCS2D02G365100.1	superfamily	398979	10	227	7.3417e-62	191.327	cl20302	PEX11 superfamily	-	-
Q#3 - >TraesCS2A02G368300.1	specific	398979	10	227	1.98059e-60	187.475	pfam05648	PEX11	-	cl20302
Q#3 - >TraesCS2A02G368300.1	superfamily	398979	10	227	1.98059e-60	187.475	cl20302	PEX11 superfamily	-	-
Q#4 - >TraesCS4A02G117800.1	specific	398979	20	234	5.24909e-44	145.873	pfam05648	PEX11	-	cl20302
Q#4 - >TraesCS4A02G117800.1	superfamily	398979	20	234	5.24909e-44	145.873	cl20302	PEX11 superfamily	-	-
Q#5 - >TraesCS4B02G186600.1	specific	398979	20	234	5.77208e-46	150.881	pfam05648	PEX11	-	cl20302
Q#5 - >TraesCS4B02G186600.1	superfamily	398979	20	234	5.77208e-46	150.881	cl20302	PEX11 superfamily	-	-
Q#6 - >TraesCS4D02G187900.1	specific	398979	20	234	1.4646e-46	152.422	pfam05648	PEX11	-	cl20302
Q#6 - >TraesCS4D02G187900.1	superfamily	398979	20	234	1.4646e-46	152.422	cl20302	PEX11 superfamily	-	-
Q#7 - >TraesCS4B02G355100.1	specific	398979	11	226	1.58742e-51	165.133	pfam05648	PEX11	-	cl20302
Q#7 - >TraesCS4B02G355100.1	superfamily	398979	11	226	1.58742e-51	165.133	cl20302	PEX11 superfamily	-	-
Q#8 - >TraesCS4D02G348600.1	specific	398979	11	226	3.04998e-50	161.666	pfam05648	PEX11	-	cl20302
Q#8 - >TraesCS4D02G348600.1	superfamily	398979	11	226	3.04998e-50	161.666	cl20302	PEX11 superfamily	-	-
Q#9 - >TraesCS5A02G524400.1	specific	398979	11	226	7.60049e-52	165.904	pfam05648	PEX11	-	cl20302
Q#9 - >TraesCS5A02G524400.1	superfamily	398979	11	226	7.60049e-52	165.904	cl20302	PEX11 superfamily	-	-
Q#10 - >TraesCS4A02G442900.1	specific	398979	11	226	2.38323e-58	182.467	pfam05648	PEX11	-	cl20302
Q#10 - >TraesCS4A02G442900.1	superfamily	398979	11	226	2.38323e-58	182.467	cl20302	PEX11 superfamily	-	-
Q#11 - >TraesCS4A02G442900.2	specific	398979	11	199	7.29719e-48	154.733	pfam05648	PEX11	-	cl20302
Q#11 - >TraesCS4A02G442900.2	superfamily	398979	11	199	7.29719e-48	154.733	cl20302	PEX11 superfamily	-	-
Q#12 - >TraesCS7D02G051200.1	specific	398979	11	226	3.52364e-58	182.082	pfam05648	PEX11	-	cl20302
Q#12 - >TraesCS7D02G051200.1	superfamily	398979	11	226	3.52364e-58	182.082	cl20302	PEX11 superfamily	-	-
Q#13 - >TraesCS7A02G056300.1	specific	398979	11	226	2.51625e-58	182.467	pfam05648	PEX11	-	cl20302
Q#13 - >TraesCS7A02G056300.1	superfamily	398979	11	226	2.51625e-58	182.467	cl20302	PEX11 superfamily	-	-
