# Supplementary material for: Integrative gene duplication and genome-wide analysis characterize Peroxin11 gene family in wheat
Source: BMC Genomics. 2026 Apr 11;27:369. doi: 10.1186/s12864-026-12771-2 (PMC13072609; doi:10.1186/s12864-026-12771-2)
Supplement: Supplementary file 1 — Supplementary Material 1. [file 12864_2026_12771_MOESM1_ESM.zip › Table S20.xlsx]

## Sheet: Sheet1
Category		Root Salt
Table S20: Transcriptome data analysis of salt stressed roots.
	control root	salt root		FC
TaPEX11-1	5.52276	4.5884		0.830816
TaPEX11-2	2.04771	1.29943		0.634577
TaPEX11-3	0.703788	0.518693		0.737002
TaPEX11-4	0.557149	0.910354		1.63395
TaPEX11-5	0.322159	0.481131		1.49346
TaPEX11-6	0.08769	0.080979		0.923469
TaPEX11-7	40.572	42.3032		1.04267
TaPEX11-8	0.23249	0.322536		1.38731
TaPEX11-9	0.362002	0.908404		2.50939
TaPEX11-10	31.7619	34.1788		1.07609
TaPEX11-11	30.3485	30.6746		1.01075
TaPEX11-12	0.357274	0.340442		0.952888
Category
TaPEX11-10
TaPEX11-5
TaPEX11-9
TaPEX11-7
TaPEX11-1
TaPEX11-8
TaPEX11-4
TaPEX11-2
TaPEX11-3
TaPEX11-12
TaPEX11-11
TaPEX11-6
Category
TaPEX11-10
TaPEX11-5
TaPEX11-9
TaPEX11-7
TaPEX11-1
TaPEX11-8
TaPEX11-4
TaPEX11-2
TaPEX11-3
TaPEX11-12
TaPEX11-11
TaPEX11-6
Category
TaPEX11-10
TaPEX11-5
TaPEX11-9
TaPEX11-7
TaPEX11-1
TaPEX11-8
TaPEX11-4
TaPEX11-2
TaPEX11-3
TaPEX11-12
TaPEX11-11
TaPEX11-6
Category
TaPEX11-10
TaPEX11-5
TaPEX11-9
TaPEX11-7
TaPEX11-1
TaPEX11-8
TaPEX11-4
TaPEX11-2
TaPEX11-3
TaPEX11-12
TaPEX11-11
TaPEX11-6
Category
TaPEX11-10
TaPEX11-5
TaPEX11-9
TaPEX11-7
TaPEX11-1
TaPEX11-8
TaPEX11-4
TaPEX11-2
TaPEX11-3
TaPEX11-12
TaPEX11-11
TaPEX11-6
Category
TaPEX11-10
TaPEX11-5
TaPEX11-9
TaPEX11-7
TaPEX11-1
TaPEX11-8
TaPEX11-4
TaPEX11-2
TaPEX11-3
TaPEX11-12
TaPEX11-11
TaPEX11-6
Category
TaPEX11-10
TaPEX11-5
TaPEX11-9
TaPEX11-7
TaPEX11-1
TaPEX11-8
TaPEX11-4
TaPEX11-2
TaPEX11-3
TaPEX11-12
TaPEX11-11
TaPEX11-6
Category
TaPEX11-10
TaPEX11-5
TaPEX11-9
TaPEX11-7
TaPEX11-1
TaPEX11-8
TaPEX11-4
TaPEX11-2
TaPEX11-3
TaPEX11-12
TaPEX11-11
TaPEX11-6
Category
TaPEX11-10
TaPEX11-5
TaPEX11-9
TaPEX11-7
TaPEX11-1
TaPEX11-8
TaPEX11-4
TaPEX11-2
TaPEX11-3
TaPEX11-12
TaPEX11-11
TaPEX11-6
Category
TaPEX11-10
TaPEX11-5
TaPEX11-9
TaPEX11-7
TaPEX11-1
TaPEX11-8
TaPEX11-4
TaPEX11-2
TaPEX11-3
TaPEX11-12
TaPEX11-11
TaPEX11-6
Category
TaPEX11-10
TaPEX11-5
TaPEX11-9
TaPEX11-7
TaPEX11-1
TaPEX11-8
TaPEX11-4
TaPEX11-2
TaPEX11-3
TaPEX11-12
TaPEX11-11
TaPEX11-6
Category
TaPEX11-10
TaPEX11-5
TaPEX11-9
TaPEX11-7
TaPEX11-1
TaPEX11-8
TaPEX11-4
TaPEX11-2
TaPEX11-3
TaPEX11-12
TaPEX11-11
TaPEX11-6
Category
TaPEX11-10
TaPEX11-5
TaPEX11-9
TaPEX11-7
TaPEX11-1
TaPEX11-8
TaPEX11-4
TaPEX11-2
TaPEX11-3
TaPEX11-12
TaPEX11-11
TaPEX11-6
Category
TaPEX11-10
TaPEX11-5
TaPEX11-9
TaPEX11-7
TaPEX11-1
TaPEX11-8
TaPEX11-4
TaPEX11-2
TaPEX11-3
TaPEX11-12
TaPEX11-11
TaPEX11-6
Category
TaPEX11-10
TaPEX11-5
TaPEX11-9
TaPEX11-7
TaPEX11-1
TaPEX11-8
TaPEX11-4
TaPEX11-2
TaPEX11-3
TaPEX11-12
TaPEX11-11
TaPEX11-6
Category
TaPEX11-10
TaPEX11-5
TaPEX11-9
TaPEX11-7
TaPEX11-1
TaPEX11-8
TaPEX11-4
TaPEX11-2
TaPEX11-3
TaPEX11-12
TaPEX11-11
TaPEX11-6
Category
TaPEX11-10
TaPEX11-5
TaPEX11-9
TaPEX11-7
TaPEX11-1
TaPEX11-8
TaPEX11-4
TaPEX11-2
TaPEX11-3
TaPEX11-12
TaPEX11-11
TaPEX11-6
Category
TaPEX11-10
TaPEX11-5
TaPEX11-9
TaPEX11-7
TaPEX11-1
TaPEX11-8
TaPEX11-4
TaPEX11-2
TaPEX11-3
TaPEX11-12
TaPEX11-11
TaPEX11-6
Category
TaPEX11-10
TaPEX11-5
TaPEX11-9
TaPEX11-7
TaPEX11-1
TaPEX11-8
TaPEX11-4
TaPEX11-2
TaPEX11-3
TaPEX11-12
TaPEX11-11
TaPEX11-6
Category
TaPEX11-10
TaPEX11-5
TaPEX11-9
TaPEX11-7
TaPEX11-1
TaPEX11-8
TaPEX11-4
TaPEX11-2
TaPEX11-3
TaPEX11-12
TaPEX11-11
TaPEX11-6
Category
TaPEX11-10
TaPEX11-5
TaPEX11-9
TaPEX11-7
TaPEX11-1
TaPEX11-8
TaPEX11-4
TaPEX11-2
TaPEX11-3
TaPEX11-12
TaPEX11-11
TaPEX11-6
Category
TaPEX11-10
TaPEX11-5
TaPEX11-9
TaPEX11-7
TaPEX11-1
TaPEX11-8
TaPEX11-4
TaPEX11-2
TaPEX11-3
TaPEX11-12
TaPEX11-11
TaPEX11-6
Category
TaPEX11-10
TaPEX11-5
TaPEX11-9
TaPEX11-7
TaPEX11-1
TaPEX11-8
TaPEX11-4
TaPEX11-2
TaPEX11-3
TaPEX11-12
TaPEX11-11
TaPEX11-6
Category
TaPEX11-10
TaPEX11-5
TaPEX11-9
TaPEX11-7
TaPEX11-1
TaPEX11-8
TaPEX11-4
TaPEX11-2
TaPEX11-3
TaPEX11-12
TaPEX11-11
TaPEX11-6
Category
TaPEX11-10
TaPEX11-5
TaPEX11-9
TaPEX11-7
TaPEX11-1
TaPEX11-8
TaPEX11-4
TaPEX11-2
TaPEX11-3
TaPEX11-12
TaPEX11-11
TaPEX11-6
Category
TaPEX11-10
TaPEX11-5
TaPEX11-9
TaPEX11-7
TaPEX11-1
TaPEX11-8
TaPEX11-4
TaPEX11-2
TaPEX11-3
TaPEX11-12
TaPEX11-11
TaPEX11-6
Category
TaPEX11-10
TaPEX11-5
TaPEX11-9
TaPEX11-7
TaPEX11-1
TaPEX11-8
TaPEX11-4
TaPEX11-2
TaPEX11-3
TaPEX11-12
TaPEX11-11
TaPEX11-6
Category
TaPEX11-10
TaPEX11-5
TaPEX11-9
TaPEX11-7
TaPEX11-1
TaPEX11-8
TaPEX11-4
TaPEX11-2
TaPEX11-3
TaPEX11-12
TaPEX11-11
TaPEX11-6
Category
TaPEX11-10
TaPEX11-5
TaPEX11-9
TaPEX11-7
TaPEX11-1
TaPEX11-8
TaPEX11-4
TaPEX11-2
TaPEX11-3
TaPEX11-12
TaPEX11-11
TaPEX11-6
Category
TaPEX11-10
TaPEX11-5
TaPEX11-9
TaPEX11-7
TaPEX11-1
TaPEX11-8
TaPEX11-4
TaPEX11-2
TaPEX11-3
TaPEX11-12
TaPEX11-11
TaPEX11-6
Category
TaPEX11-10
TaPEX11-5
TaPEX11-9
TaPEX11-7
TaPEX11-1
TaPEX11-8
TaPEX11-4
TaPEX11-2
TaPEX11-3
TaPEX11-12
TaPEX11-11
TaPEX11-6
Category
TaPEX11-10
TaPEX11-5
TaPEX11-9
TaPEX11-7
TaPEX11-1
TaPEX11-8
TaPEX11-4
TaPEX11-2
TaPEX11-3
TaPEX11-12
TaPEX11-11
TaPEX11-6
Category
TaPEX11-10
TaPEX11-5
TaPEX11-9
TaPEX11-7
TaPEX11-1
TaPEX11-8
TaPEX11-4
TaPEX11-2
TaPEX11-3
TaPEX11-12
TaPEX11-11
TaPEX11-6
Category
TaPEX11-10
TaPEX11-5
TaPEX11-9
TaPEX11-7
TaPEX11-1
TaPEX11-8
TaPEX11-4
TaPEX11-2
TaPEX11-3
TaPEX11-12
TaPEX11-11
TaPEX11-6
Category
TaPEX11-10
TaPEX11-5
TaPEX11-9
TaPEX11-7
TaPEX11-1
TaPEX11-8
TaPEX11-4
TaPEX11-2
TaPEX11-3
TaPEX11-12
TaPEX11-11
TaPEX11-6
Category
TaPEX11-10
TaPEX11-5
TaPEX11-9
TaPEX11-7
TaPEX11-1
TaPEX11-8
TaPEX11-4
TaPEX11-2
TaPEX11-3
TaPEX11-12
TaPEX11-11
TaPEX11-6
Category
TaPEX11-10
TaPEX11-5
TaPEX11-9
TaPEX11-7
TaPEX11-1
TaPEX11-8
TaPEX11-4
TaPEX11-2
TaPEX11-3
TaPEX11-12
TaPEX11-11
TaPEX11-6
Category
TaPEX11-10
TaPEX11-5
TaPEX11-9
TaPEX11-7
TaPEX11-1
TaPEX11-8
TaPEX11-4
TaPEX11-2
TaPEX11-3
TaPEX11-12
TaPEX11-11
TaPEX11-6
Category
TaPEX11-10
TaPEX11-5
TaPEX11-9
TaPEX11-7
TaPEX11-1
TaPEX11-8
TaPEX11-4
TaPEX11-2
TaPEX11-3
TaPEX11-12
TaPEX11-11
TaPEX11-6
Category
TaPEX11-10
TaPEX11-5
TaPEX11-9
TaPEX11-7
TaPEX11-1
TaPEX11-8
TaPEX11-4
TaPEX11-2
TaPEX11-3
TaPEX11-12
TaPEX11-11
TaPEX11-6
Category
TaPEX11-10
TaPEX11-5
TaPEX11-9
TaPEX11-7
TaPEX11-1
TaPEX11-8
TaPEX11-4
TaPEX11-2
TaPEX11-3
TaPEX11-12
TaPEX11-11
TaPEX11-6
Category
TaPEX11-10
TaPEX11-5
TaPEX11-9
TaPEX11-7
TaPEX11-1
TaPEX11-8
TaPEX11-4
TaPEX11-2
TaPEX11-3
TaPEX11-12
TaPEX11-11
TaPEX11-6
Category
TaPEX11-10
TaPEX11-5
TaPEX11-9
TaPEX11-7
TaPEX11-1
TaPEX11-8
TaPEX11-4
TaPEX11-2
TaPEX11-3
TaPEX11-12
TaPEX11-11
TaPEX11-6
Category
TaPEX11-10
TaPEX11-5
TaPEX11-9
TaPEX11-7
TaPEX11-1
TaPEX11-8
TaPEX11-4
TaPEX11-2
TaPEX11-3
TaPEX11-12
TaPEX11-11
TaPEX11-6
Category
TaPEX11-10
TaPEX11-5
TaPEX11-9
TaPEX11-7
TaPEX11-1
TaPEX11-8
TaPEX11-4
TaPEX11-2
TaPEX11-3
TaPEX11-12
TaPEX11-11
TaPEX11-6
Category
TaPEX11-10
TaPEX11-5
TaPEX11-9
TaPEX11-7
TaPEX11-1
TaPEX11-8
TaPEX11-4
TaPEX11-2
TaPEX11-3
TaPEX11-12
TaPEX11-11
TaPEX11-6
Category
TaPEX11-10
TaPEX11-5
TaPEX11-9
TaPEX11-7
TaPEX11-1
TaPEX11-8
TaPEX11-4
TaPEX11-2
TaPEX11-3
TaPEX11-12
TaPEX11-11
TaPEX11-6
Category
TaPEX11-10
TaPEX11-5
TaPEX11-9
TaPEX11-7
TaPEX11-1
TaPEX11-8
TaPEX11-4
TaPEX11-2
TaPEX11-3
TaPEX11-12
TaPEX11-11
TaPEX11-6
Category
TaPEX11-10
TaPEX11-5
TaPEX11-9
TaPEX11-7
TaPEX11-1
TaPEX11-8
TaPEX11-4
TaPEX11-2
TaPEX11-3
TaPEX11-12
TaPEX11-11
TaPEX11-6
Category
TaPEX11-10
TaPEX11-5
TaPEX11-9
TaPEX11-7
TaPEX11-1
TaPEX11-8
TaPEX11-4
TaPEX11-2
TaPEX11-3
TaPEX11-12
TaPEX11-11
TaPEX11-6
Category
TaPEX11-10
TaPEX11-5
TaPEX11-9
TaPEX11-7
TaPEX11-1
TaPEX11-8
TaPEX11-4
TaPEX11-2
TaPEX11-3
TaPEX11-12
TaPEX11-11
TaPEX11-6
Category
TaPEX11-10
TaPEX11-5
TaPEX11-9
TaPEX11-7
TaPEX11-1
TaPEX11-8
TaPEX11-4
TaPEX11-2
TaPEX11-3
TaPEX11-12
TaPEX11-11
TaPEX11-6
Category
TaPEX11-10
TaPEX11-5
TaPEX11-9
TaPEX11-7
TaPEX11-1
TaPEX11-8
TaPEX11-4
TaPEX11-2
TaPEX11-3
TaPEX11-12
TaPEX11-11
TaPEX11-6
Category
TaPEX11-10
TaPEX11-5
TaPEX11-9
TaPEX11-7
TaPEX11-1
TaPEX11-8
TaPEX11-4
TaPEX11-2
TaPEX11-3
TaPEX11-12
TaPEX11-11
TaPEX11-6
Category
TaPEX11-10
TaPEX11-5
TaPEX11-9
TaPEX11-7
TaPEX11-1
TaPEX11-8
TaPEX11-4
TaPEX11-2
TaPEX11-3
TaPEX11-12
TaPEX11-11
TaPEX11-6
Category
TaPEX11-10
TaPEX11-5
TaPEX11-9
TaPEX11-7
TaPEX11-1
TaPEX11-8
TaPEX11-4
TaPEX11-2
TaPEX11-3
TaPEX11-12
TaPEX11-11
TaPEX11-6
Category
TaPEX11-10
TaPEX11-5
TaPEX11-9
TaPEX11-7
TaPEX11-1
TaPEX11-8
TaPEX11-4
TaPEX11-2
TaPEX11-3
TaPEX11-12
TaPEX11-11
TaPEX11-6
Category
TaPEX11-10
TaPEX11-5
TaPEX11-9
TaPEX11-7
TaPEX11-1
TaPEX11-8
TaPEX11-4
TaPEX11-2
TaPEX11-3
TaPEX11-12
TaPEX11-11
TaPEX11-6
Category
TaPEX11-10
TaPEX11-5
TaPEX11-9
TaPEX11-7
TaPEX11-1
TaPEX11-8
TaPEX11-4
TaPEX11-2
TaPEX11-3
TaPEX11-12
TaPEX11-11
TaPEX11-6
Category
TaPEX11-10
TaPEX11-5
TaPEX11-9
TaPEX11-7
TaPEX11-1
TaPEX11-8
TaPEX11-4
TaPEX11-2
TaPEX11-3
TaPEX11-12
TaPEX11-11
TaPEX11-6
Category
TaPEX11-10
TaPEX11-5
TaPEX11-9
TaPEX11-7
TaPEX11-1
TaPEX11-8
TaPEX11-4
TaPEX11-2
TaPEX11-3
TaPEX11-12
TaPEX11-11
TaPEX11-6
Category
TaPEX11-10
TaPEX11-5
TaPEX11-9
TaPEX11-7
TaPEX11-1
TaPEX11-8
TaPEX11-4
TaPEX11-2
TaPEX11-3
TaPEX11-12
TaPEX11-11
TaPEX11-6
Category
TaPEX11-10
TaPEX11-5
TaPEX11-9
TaPEX11-7
TaPEX11-1
TaPEX11-8
TaPEX11-4
TaPEX11-2
TaPEX11-3
TaPEX11-12
TaPEX11-11
TaPEX11-6
