# Supplementary material for: Integrative gene duplication and genome-wide analysis characterize Peroxin11 gene family in wheat
Source: BMC Genomics. 2026 Apr 11;27:369. doi: 10.1186/s12864-026-12771-2 (PMC13072609; doi:10.1186/s12864-026-12771-2)
Supplement: Supplementary file 1 — Supplementary Material 1. [file 12864_2026_12771_MOESM1_ESM.zip › Table S21.xlsx]

## Sheet: Sheet1
Table S21: Transcriptome data analysis of PEG6000-treated seedlings.
Category	PEG6000_0h_Giza168	PEG600_02h_Giza168	PEG6000_12h_Giza168	PEG6000_0h_Gemmiza10	PEG6000_2h_Gemmiza10	PEG6000_12h_Gemmiza10		PEG600_02h_Giza168	PEG6000_12h_Giza168	PEG6000_2h_Gemmiza10	PEG6000_12h_Gemmiza10
TaPEX11-1	1.27497	2.37964	1.41076	1.62236	2.77812	3.14276	TaPEX11-1	1.86643	1.1065	1.71239	1.93715
TaPEX11-2	0.781762	0.893429	0.357772	0.577246	0.389924	0.910999	TaPEX11-2	1.14284	0.457648	0.67549	1.57818
TaPEX11-3	1.20057	1.62208	0.506717	0.870737	0.725988	1.79923	TaPEX11-3	1.35109	0.422064	0.833763	2.06633
TaPEX11-4	5.60642	23.2205	21.0669	21.0155	7.09145	29.608	TaPEX11-4	4.14177	3.75764	0.337439	1.40886
TaPEX11-5	15.2707	38.5865	30.3418	36.8497	9.15177	34.713	TaPEX11-5	2.52683	1.98693	0.248354	0.942016
TaPEX11-6	6.38876	20.6318	13.0334	16.5413	3.94538	15.325	TaPEX11-6	3.22939	2.04005	0.238517	0.926469
TaPEX11-7	14.3961	18.6862	5.04689	8.78234	19.0685	17.3029	TaPEX11-7	1.298	0.350573	2.17123	1.97019
TaPEX11-8	28.1793	50.127	37.7374	50.6294	16.6861	48.7176	TaPEX11-8	1.77886	1.33919	0.329573	0.962239
TaPEX11-9	46.9443	85.4045	67.8975	86.6129	28.1217	85.7313	TaPEX11-9	1.81927	1.44634	0.324683	0.989821
TaPEX11-10	22.2563	27.5717	10.8439	15.0592	25.6951	21.8002	TaPEX11-10	1.23883	0.487228	1.70627	1.44763
TaPEX11-11	26.0274	31.65	15.1909	18.5543	32.3355	30.5995	TaPEX11-11	1.21603	0.58365	1.74275	1.64919
TaPEX11-12	51.9521	102.364	78.4381	111.889	32.7671	104.479	TaPEX11-12	1.97035	1.50982	0.292854	0.933774
