# Supplementary material for: Integrative gene duplication and genome-wide analysis characterize Peroxin11 gene family in wheat
Source: BMC Genomics. 2026 Apr 11;27:369. doi: 10.1186/s12864-026-12771-2 (PMC13072609; doi:10.1186/s12864-026-12771-2)
Supplement: Supplementary file 1 — Supplementary Material 1. [file 12864_2026_12771_MOESM1_ESM.zip › Table S22.xlsx]

## Sheet: Sheet1
Table S22: Transcriptome data analysis in different five tissues (leaves, grains, roots, stem, spikes).
Category	root	stem	leaf	spike	grain
TaPEX11-1	1.18397	0.579902	0.287071	0.359621	1.11984
TaPEX11-2	0.740061	0.452984	0.146629	0.268613	0.521479
TaPEX11-3	1.88792	1.03213	0.204108	0.546788	1.44746
TaPEX11-4	0.133829	0.444591	0.865776	0.260165	0.3416
TaPEX11-5	0.070782	0.918718	1.09345	0.571226	1.06372
TaPEX11-6	0.049703	0.375767	0.960839	0.153771	0.216789
TaPEX11-7	19.758	10.8389	1.35543	5.61931	10.6573
TaPEX11-8	0.09022	2.85909	5.36726	1.15596	0.829219
TaPEX11-9	0.537063	3.1503	6.66252	1.96434	1.01728
TaPEX11-10	24.2501	15.6917	2.05719	11.1872	15.3118
TaPEX11-11	2.2217	1.51434	0.12648	0.430756	1.58141
TaPEX11-12	0.014348	3.67803	6.038	1.4328	0.790469
