# Supplementary material for: Integrative gene duplication and genome-wide analysis characterize Peroxin11 gene family in wheat
Source: BMC Genomics. 2026 Apr 11;27:369. doi: 10.1186/s12864-026-12771-2 (PMC13072609; doi:10.1186/s12864-026-12771-2)
Supplement: Supplementary file 1 — Supplementary Material 1. [file 12864_2026_12771_MOESM1_ESM.zip › Table S3.xlsx]

## Sheet: Sheet1
Table S3. Description of the conserved motifs identified by MEME in the PEX11 proteins.
Motif No.	Sequence	Width	Description
1	QYGSKFLSNGQPGRAQNVDKSTGLARKVFRLGKFVNDLNALISPPGKGTP	50	Peroxisomal biogenesis factor 11
2	DVVVAVGLLQLAPKKVTPRVTGAFGFASSLIACYQLLPSPA	41	Peroxisomal biogenesis factor 11
3	KSKNAGLSTFLFLDQFVWLGRTGVYKNKE	29	None predicted
4	YCWLGSNVCASJIELGELKRLSKAMKKLEKDLKGADKYEBEQYLGKLKKS	50	Peroxisomal biogenesis factor 11
5	SLDAVREDLGLVVLYLSKAEARDKJCRAI	29	None predicted
6	FVSAAGEPPPYDFLIALDFYLIRRGGVDE	29	None predicted
7	LTAVAGGJSGLISAHKGWYRN	21	None predicted
8	BERLLALIKSS	11	None predicted
9	MRLAEGCGEEN	11	None predicted
10	RADFJGRI	8	None predicted
