# Supplementary material for: Integrative gene duplication and genome-wide analysis characterize Peroxin11 gene family in wheat
Source: BMC Genomics. 2026 Apr 11;27:369. doi: 10.1186/s12864-026-12771-2 (PMC13072609; doi:10.1186/s12864-026-12771-2)
Supplement: Supplementary file 1 — Supplementary Material 1. [file 12864_2026_12771_MOESM1_ESM.zip › Table S5.xlsx]

## Sheet: Sheet1
Table S4: scientific names and gene identifiers of PEX11 proteins across species
Gene name	Plant sp.	NCBI or transcript ID
PEX11A	A. thaliana	AT1G47750
PEX11B	A. thaliana	AT3G47430
PEX11C	A. thaliana	AT1G01820
PEX11D	A. thaliana	AT2G45740
PEX11E	A. thaliana	AT3G61070
OsPEX11-1	Oryza sativa	AK104570
OsPEX11-2	Oryza sativa	ABF95492/AK287976
OsPEX11-3	Oryza sativa	AK287976
OsPEX11-4	Oryza sativa	AK287976
OsPEX11-5	Oryza sativa	AK061048
ZmPEX11-1	Zea mays	PWZ52565.1
GmPEX11	Glycine max	NP_001350142.1
SlPEX11A	Solanum lycopersicum	XP_010320374.2
SlPEX11B	Solanum lycopersicum	XP_004235161.1
SlPEX11C-like	Solanum lycopersicum	NP_001234463.1
SlPEX11D	Solanum lycopersicum	XP_004229846.1
PvPEX11A	Phaseolus vulgaris	XP_068475664.1
PvPEX11B	Phaseolus vulgaris	XP_068490112.1
PvPEX11C	Phaseolus vulgaris	XP_068488971.1
PvPEX11-1	Phragmites australis	XP_062217025.1
PvPEX11-3-like	Phragmites australis	XP_062213461.1
PvPEX11-4	Phragmites australis	XP_062185847.1
PvPEX11-5	Phragmites australis	XP_062233729.1
