# Supplementary material for: Integrative gene duplication and genome-wide analysis characterize Peroxin11 gene family in wheat
Source: BMC Genomics. 2026 Apr 11;27:369. doi: 10.1186/s12864-026-12771-2 (PMC13072609; doi:10.1186/s12864-026-12771-2)
Supplement: Supplementary file 1 — Supplementary Material 1. [file 12864_2026_12771_MOESM1_ESM.zip › Table S6.xlsx]

## Sheet: Sheet1
Table S6: The accession numbers and sample information of transcriptome experiments
PRJEB7795	Tissue layers from developing wheat grain at 12 days post-anthesis
GSE83287	Early Spike Development in Bread Wheat
PRJNA171754	Tolerant and susceptible wheat cultivar under heat stress
SRP158842	Transcriptome response of roots to salt stress in a salinity-tolerant bread wheat cultivar
PRJNA243835	Transcriptome for Wheat in Response to Stripe rust and Powdery Mildew Pathogen Stress
SRP045409	Heat and drought acclimation in wheat (Triticum aestivum L.)
SRP062745	Expression partitioning of homeologs and tandem duplications contribute to salt tolerance in wheat (Triticum aestivum L.)
PRJNA306536	Transcriptome of genotypes, Giza 168 (or GZ168) as the tolerant cultivar and Gemmiza 10 (or GM10) as the sensitive cultivar
