# Supplementary material for: Integrative gene duplication and genome-wide analysis characterize Peroxin11 gene family in wheat
Source: BMC Genomics. 2026 Apr 11;27:369. doi: 10.1186/s12864-026-12771-2 (PMC13072609; doi:10.1186/s12864-026-12771-2)
Supplement: Supplementary file 1 — Supplementary Material 1. [file 12864_2026_12771_MOESM1_ESM.zip › Table S9.xlsx]

## Sheet: Sheet1
Table S9: Distribution of Cis-elements of the promoter regions of PEX11 homologous genes
Cis-elements			PEX11 homologous genes
Category of Cis-elements	Name	Function	TraesCS4D02G187900	TraesCS4A02G117800	TraesCS4B02G186600	TraesCS2D02G365100	TraesCS2B02G385400	TraesCS2A02G368300	TraesCS4A02G442900	TraesCS4B02G355100	TraesCS4D02G348600	TraesCS7A02G056300	TraesCS7D02G051200	TraesCS5A02G524400
	ACE	cis-acting element involved in light responsiveness		1									2
	AE-box	part of a module for light response		1						1		1
	Box4	part of a conserved DNA module involved in light responsiveness			1	2	2	1	2			2
	chs-CMA1a	part of a light responsive element							1			1
	chs-CMA2a	part of a light responsive element				1	1
	chs-CMA2b	part of a light responsive element				1	1
	chs-Unit 1 m1	part of a light responsive element												1
	GGA-motif	part of a light responsive element						1
	Gap-box	part of a light responsive element				1	1
	GATA-motif	part of a light responsive element		1									1
	G-Box	cis-acting regulatory element involved in light responsiveness	1	1	1	2	2		3			2	6	2
	G-box	cis-acting regulatory element involved in light responsiveness		3	3		2		7			4		2
	GT1-motif	light responsive element		1		1		2			1	1		1
	I-box	part of a light responsive element	1	1	1			3			1		1	1
	L-box	part of a light responsive element	1
	MRE	MYB binding site involved in light responsiveness			1	1	1	1	2					1
	Sp1	light responsive element	6						1	1			3
	TCCC-motif	part of a light responsive element			1			1					1	2
	TCT-motif	part of a light responsive element			2	2	2	4	2	1	2
	Box II	part of a light responsive element							1
Hormone responsive elements	ABRE	ci+C24:C40s-acting element involved in the abscisic acid responsiveness	1	5	3		2		6			3	6	4
	ABRE2	cis-acting element involved in the abscisic acid responsiveness							1			2
	ABRE3a	cis-acting element involved in the abscisic acid responsiveness		1					1				2
	ABRE4	cis-acting element involved in the abscisic acid responsiveness		1					1			2	2
	ERE	ethylene-responsive element						1				1
	TGACG-motif	cis-acting regulatory element involved in the MeJA-responsiveness	7	2	1				1	3	4	2	6	6
	GARE-motif	gibberellin-responsive element		2					1					1
	CARE	gibberellin-responsive element												1
	P-box	gibberellin-responsive element			1		1	1	2		1			1
	CGTCA-motif	is-acting regulatory element involved in the MeJA-responsiveness		2	1								6	6
	TATC-box	cis-acting element involved in gibberellin-responsiveness	1		1			1
	TCA-element	cis-acting element involved in salicylic acid responsiveness	3				2		2
	AT-rich sequence	element for maximal elicitor-mediated activation (2copies)										1		1
	TCA	cis-acting element involved in salicylic acid responsiveness		2	1	1	2		2	1		1		2
	TGA-box	part of an auxin-responsive element							2	1
	TGA-element	auxin-responsive element						4			1
	CG-motif	cis-acting regulatory element involved in the MeJA-responsiveness	7						1	1	4	2
Environmental stress-related element	LTR	cis-acting element involved in low-temperature responsiveness	2				1				1	1		1
	MBS	MYB binding site involved in drought-inducibility	2	1	1	1		2	1		1	1
	TC-rich repeats	cis-acting element involved in defense and stress responsiveness			1	1	2	1
	ARE	cis-acting regulatory element essential for the anaerobic induction	3	1		3	3		4	1	1	3
	box S	elicitation,wounding and pathogen responsievness			1	1	1
	DRE Core	cis-acting element involved in dehydration, low-temp, salt stresses		2	2					2	1		5	1
	DRE1	cis-elements are involved in regulation of the gene by ABA and drought							1	1	1
	W box	wounding and pathogen respons							1			2		1
	WUN-motif	wound-responsive element				1		1	1			2
	WRE3	wound-responsive element	4		2	3	3			1	1		3	2
	STRE	stress responsive element	10	1	1	2		3	4	10	10	2	6	13
	GC-motif	enhancer-like element involved in anoxic specific inducibility	3	1					1	4	3		3	1
Devolepment related elements	AAGAA-motif	involved in endosperm-specific negative expression							1	2	2	1		1
	AC-I	element involved in negative regulation on phloem expression; and responsible for restricting the vascular expression to the xylem	1
	O2-site	cis-acting regulatory element involved in zein metabolism regulation	1	2	1			1				1
	as1	cis-acting regulatory element involved in the root-specific expression	7	2	1				1	1	4	2	6	6
	CAT-box	cis-acting regulatory element related to meristem expression		4	2			3	1	1
	CCAAT-box	cis-acting regulatory element related to meristem expression	3		1						1	1
	circadian	cis-acting regulatory element involved in circadian control								1	1
	GCN4_motif	cis-regulatory element involved in endosperm expression		1		1	1	1						1
	RY-element	cis-acting regulatory element involved in seed-specific regulation							1
	E2Fb	cis-acting element involved in cell cycle regulation											1
	CCGTCC motif	cis-acting regulatory element related to meristem specific activation	1				1			4	2		1
	CCGTCC box	cis-acting regulatory element related to meristem specific activation	1				1			4	2		1
	motif I	cis-acting regulatory element root specific											1
Promoter related element	A-box	cis-acting regulatory element	1				1			4	2		1
	CAAT-box	common cis-acting element in promoter and enhancer regions	9	17	37	52	40	34	27	25	25	32	8	30
	TATA-box	core promoter element around -30 of transcription start	4	5	19	38	26	8	22	5	3	25	10	15
	AT~TATA-box	TATATA			2				1			3		3
	MYB	Transcription factor-CAACAG	2	5	3	3	1	3	4	3	3		6	2
	MYB recognition site		3		1						1	1	4
	Myb binding site			3	1	1		2	1					1
	Myb	Transcription factor-CAACTG	2	2	4	2	1	2	2		1	1
	MYB-like sequence	MYB-like sequence		1	1	1		1		1	2		1	1
	MYC	Transcription factor	1	4	3	10	8	4	2	5		4	2	3
	Myc	Transcription factor						1	1	3	4	1
Site-binding related elements	Unnamed_1	60K protein binding site	10	5	3	3	3		7	4	3	1	15	4
	Unnamed_6	SEF4 factor binding site			1
	Box III	protein binding site												1
Other elements	CTAG-motif	unkown				1	1							1
	F-box	unkown		1
	Unnamed_2	unkown	1						1	2	1		2	2
	Unnamed_4	unkown	44	28	14	11	16	7	19	27	32	6	39	38
	Unnamed_8	unkown											2
	Unnamed_10	unkown											2
	Unnamed_12	unkown											2
	Unnamed_14	unkown											2
	Unnamed_16	unknown		1									1
	dOCT	unknown			1
	NON	unknown	1						1
